# Supplementary material for: Quantitative RNA pseudouridine landscape reveals dynamic modification patterns and evolutionary conservation across bacterial species
Source: eLife. 2026 Jun 4;14:RP107545. doi: 10.7554/eLife.107545 (PMC13236023; doi:10.7554/eLife.107545)
Supplement: Supplementary file 1. [file elife-107545-supp1.csv]

chr	start	end	strand	pos	Name	gene_biotype	locus_tag	ref_base	motif	coverage1	coverage2	fraction1	fraction2	meanfraction	RNA__type	strain	sample
NC_002516.2	1612	1613	+	1613	dnaA	protein_coding	PA0001	T	GUUCC	113	45	0.19259	0.084812	0.138701	mRNA	P.aeruginosa	P.aeruginosa_exp
NC_002516.2	26181	26182	+	26182	hemF	protein_coding	PA0024	T	GCUCG	119	40	0.21446	0.53593	0.375195	mRNA	P.aeruginosa	P.aeruginosa_exp
NC_002516.2	61568	61569	+	61569	PA0046	protein_coding	PA0046	T	GGUGC	102	79	0.18404	0.04133	0.112685	mRNA	P.aeruginosa	P.aeruginosa_exp
NC_002516.2	101592	101593	+	101593	PA0083	protein_coding	PA0083	T	GGUCG	300	131	0.1823	0.24626	0.21428	mRNA	P.aeruginosa	P.aeruginosa_exp
NC_002516.2	109882	109883	+	109883	clpV1	protein_coding	PA0090	T	GUUGC	182	70	0.49344	0.25064	0.37204	mRNA	P.aeruginosa	P.aeruginosa_exp
NC_002516.2	124396	124397	+	124397	PA0102	protein_coding	PA0102	T	GGUGG	88	31	0.16674	0.096878	0.131809	mRNA	P.aeruginosa	P.aeruginosa_exp
NC_002516.2	230292	230293	+	230293	PA0201	protein_coding	PA0201	T	CUUCG	118	58	0.22141	0.069458	0.145434	mRNA	P.aeruginosa	P.aeruginosa_exp
NC_002516.2	301871	301872	+	301872	PA0266	protein_coding	PA0266	T	ACUCC	39	19	0.68625	0.65158	0.668915	mRNA	P.aeruginosa	P.aeruginosa_exp
NC_002516.2	372626	372627	+	372627	ilvA1	protein_coding	PA0331	T	GGUGG	99	40	0.15058	0.14785	0.149215	mRNA	P.aeruginosa	P.aeruginosa_exp
NC_002516.2	442521	442522	+	442522	PA0400	protein_coding	PA0400	T	GCUCU	117	37	0.18453	0.24432	0.214425	mRNA	P.aeruginosa	P.aeruginosa_exp
NC_002516.2	450773	450774	+	450774	pilI	protein_coding	PA0410	T	CCUCU	76	34	0.20139	0.078538	0.139964	mRNA	P.aeruginosa	P.aeruginosa_exp
NC_002516.2	453361	453362	+	453362	pilK	protein_coding	PA0412	T	GUUCC	128	41	0.22061	0.1797	0.200155	mRNA	P.aeruginosa	P.aeruginosa_exp
NC_002516.2	458093	458094	+	458094	chpA	protein_coding	PA0413	T	GAUUU	273	113	0.019157	0.42294	0.2210485	mRNA	P.aeruginosa	P.aeruginosa_exp
NC_002516.2	458229	458230	+	458230	chpA	protein_coding	PA0413	T	CUUCC	176	73	0.31713	0.73166	0.524395	mRNA	P.aeruginosa	P.aeruginosa_exp
NC_002516.2	459025	459026	+	459026	chpA	protein_coding	PA0413	T	GCUGA	260	69	0.36426	0.22625	0.295255	mRNA	P.aeruginosa	P.aeruginosa_exp
NC_002516.2	460579	460580	+	460580	chpA	protein_coding	PA0413	T	GCUCG	94	39	0.30162	0.1402	0.22091	mRNA	P.aeruginosa	P.aeruginosa_exp
NC_002516.2	460936	460937	+	460937	chpA	protein_coding	PA0413	T	GGUGC	281	95	0.044691	0.16672	0.1057055	mRNA	P.aeruginosa	P.aeruginosa_exp
NC_002516.2	1078798	1078799	+	1078799	pqsA	protein_coding	PA0996	T	GCUGA	164	45	0.56128	0.66182	0.61155	mRNA	P.aeruginosa	P.aeruginosa_exp
NC_002516.2	1139870	1139871	+	1139871	PA1052	protein_coding	PA1052	T	ACUCG	160	33	0.28275	0.16765	0.2252	mRNA	P.aeruginosa	P.aeruginosa_exp
NC_002516.2	1146025	1146026	+	1146026	PA1056	protein_coding	PA1056	T	GCUCU	34	16	0.45567	0.57427	0.51497	mRNA	P.aeruginosa	P.aeruginosa_exp
NC_002516.2	1190775	1190776	+	1190776	fleR	protein_coding	PA1099	T	GGUGG	118	51	0.23754	0.35177	0.294655	mRNA	P.aeruginosa	P.aeruginosa_exp
NC_002516.2	1590630	1590631	+	1590631	motC	protein_coding	PA1460	T	GGUCC	110	34	0.30551	0.12396	0.214735	mRNA	P.aeruginosa	P.aeruginosa_exp
NC_002516.2	1593242	1593243	+	1593243	PA1463	protein_coding	PA1463	T	CCUCU	140	39	0.14983	0.13511	0.14247	mRNA	P.aeruginosa	P.aeruginosa_exp
NC_002516.2	1727099	1727100	+	1727100	sucB	protein_coding	PA1586	T	AAUUU	51	39	0.65409	0.8031	0.728595	mRNA	P.aeruginosa	P.aeruginosa_exp
NC_002516.2	1728864	1728865	+	1728865	lpdG	protein_coding	PA1587	T	CUUCC	300	153	0.43934	0.035741	0.2375405	mRNA	P.aeruginosa	P.aeruginosa_exp
NC_002516.2	1730165	1730166	+	1730166	sucC	protein_coding	PA1588	T	AAUAA	63	59	0.77298	0.78965	0.781315	mRNA	P.aeruginosa	P.aeruginosa_exp
NC_002516.2	1738776	1738777	+	1738777	htpG	protein_coding	PA1596	T	AUUCG	232	110	0.43422	0.5299	0.48206	mRNA	P.aeruginosa	P.aeruginosa_exp
NC_002516.2	1738815	1738816	+	1738816	htpG	protein_coding	PA1596	T	GGUCG	144	62	0.22921	0.56501	0.39711	mRNA	P.aeruginosa	P.aeruginosa_exp
NC_002516.2	1767137	1767138	+	1767138	PA1624	protein_coding	PA1624	T	GGUCG	91	42	0.26281	0.10629	0.18455	mRNA	P.aeruginosa	P.aeruginosa_exp
NC_002516.2	1800851	1800852	+	1800852	PA1654	protein_coding	PA1654	T	CCUCG	268	88	0.07295	0.36009	0.21652	mRNA	P.aeruginosa	P.aeruginosa_exp
NC_002516.2	1943115	1943116	+	1943116	glnS	protein_coding	PA1794	T	GUUCA	74	24	0.56165	0.43909	0.50037	mRNA	P.aeruginosa	P.aeruginosa_exp
NC_002516.2	1960137	1960138	+	1960138	ppiD	protein_coding	PA1805	T	GCUCG	149	44	0.2639	0.22728	0.24559	mRNA	P.aeruginosa	P.aeruginosa_exp
NC_002516.2	1960709	1960710	+	1960710	ppiD	protein_coding	PA1805	T	GGUCG	223	97	0.18977	0.28203	0.2359	mRNA	P.aeruginosa	P.aeruginosa_exp
NC_002516.2	2477918	2477919	+	2477919	lpdV	protein_coding	PA2250	T	GUUCG	136	29	0.19417	0.284	0.239085	mRNA	P.aeruginosa	P.aeruginosa_exp
NC_002516.2	2563648	2563649	+	2563649	PA2323	protein_coding	PA2323	T	GCUCU	148	53	0.14439	0.40775	0.27607	mRNA	P.aeruginosa	P.aeruginosa_exp
NC_002516.2	2967527	2967528	+	2967528	idh	protein_coding	PA2624	T	GUUCG	263	117	0.18102	0.13142	0.15622	mRNA	P.aeruginosa	P.aeruginosa_exp
NC_002516.2	2968388	2968389	+	2968389	idh	protein_coding	PA2624	T	CGUCG	172	89	0.072419	0.22125	0.1468345	mRNA	P.aeruginosa	P.aeruginosa_exp
NC_002516.2	2985475	2985476	+	2985476	nuoD	protein_coding	PA2639	T	CAUCG	85	51	0.8372	0.91343	0.875315	mRNA	P.aeruginosa	P.aeruginosa_exp
NC_002516.2	2989476	2989477	+	2989477	nuoG	protein_coding	PA2642	T	GGUGG	331	98	0.2518	0.32087	0.286335	mRNA	P.aeruginosa	P.aeruginosa_exp
NC_002516.2	3063151	3063152	+	3063152	cysK	protein_coding	PA2709	T	CCUCC	100	33	0.21729	0.087634	0.152462	mRNA	P.aeruginosa	P.aeruginosa_exp
NC_002516.2	3115607	3115608	+	3115608	PA2754	protein_coding	PA2754	T	CCUCG	266	88	0.03752	0.25002	0.14377	mRNA	P.aeruginosa	P.aeruginosa_exp
NC_002516.2	3206946	3206947	+	3206947	oprI	protein_coding	PA2853	T	GCUCU	4735	2239	0.38302	0.24432	0.31367	mRNA	P.aeruginosa	P.aeruginosa_exp
NC_002516.2	3877089	3877090	+	3877090	PA3465	protein_coding	PA3465	T	UCUCG	121	61	0.19291	0.24442	0.218665	mRNA	P.aeruginosa	P.aeruginosa_exp
NC_002516.2	3895854	3895855	+	3895855	metG	protein_coding	PA3482	T	UCUCC	39	18	0.36231	0.18399	0.27315	mRNA	P.aeruginosa	P.aeruginosa_exp
NC_002516.2	4293765	4293766	+	4293766	valS	protein_coding	PA3834	T	GCUCG	189	96	0.16927	0.42733	0.2983	mRNA	P.aeruginosa	P.aeruginosa_exp
NC_002516.2	4297619	4297620	+	4297620	PA3836	protein_coding	PA3836	T	GGUCG	170	36	0.34709	0.39221	0.36965	mRNA	P.aeruginosa	P.aeruginosa_exp
NC_002516.2	4300825	4300826	+	4300826	PA3839	protein_coding	PA3839	T	GCUCG	97	62	0.256	0.088093	0.1720465	mRNA	P.aeruginosa	P.aeruginosa_exp
NC_002516.2	4346785	4346786	+	4346786	narX	protein_coding	PA3878	T	CUUCG	125	43	0.38654	0.25533	0.320935	mRNA	P.aeruginosa	P.aeruginosa_exp
NC_002516.2	4347921	4347922	+	4347922	PA3880	protein_coding	PA3880	T	GCUAC	244	91	0.14272	0.35584	0.24928	mRNA	P.aeruginosa	P.aeruginosa_exp
NC_002516.2	4376311	4376312	+	4376312	PA3908	protein_coding	PA3908	T	GUUGU	80	32	0.19406	0.19406	0.19406	mRNA	P.aeruginosa	P.aeruginosa_exp
NC_002516.2	4376392	4376393	+	4376393	PA3908	protein_coding	PA3908	T	GUUCG	71	32	0.20451	0.18367	0.19409	mRNA	P.aeruginosa	P.aeruginosa_exp
NC_002516.2	4458998	4458999	+	4458999	PA3978	protein_coding	PA3978	T	GCUCG	45	22	0.44595	0.22728	0.336615	mRNA	P.aeruginosa	P.aeruginosa_exp
NC_002516.2	4527210	4527211	+	4527211	dxs	protein_coding	PA4044	T	GGUGC	34	25	0.40267	0.34193	0.3723	mRNA	P.aeruginosa	P.aeruginosa_exp
NC_002516.2	4659118	4659119	+	4659119	PA4163	protein_coding	PA4163	T	CCUAU	45	25	0.46914	0.22221	0.345675	mRNA	P.aeruginosa	P.aeruginosa_exp
NC_002516.2	4743213	4743214	+	4743214	pchD	protein_coding	PA4228	T	GGUGG	75	30	0.19287	0.27262	0.232745	mRNA	P.aeruginosa	P.aeruginosa_exp
NC_002516.2	4850933	4850934	+	4850934	PA4321	protein_coding	PA4321	T	CCUGG	62	28	0.29629	0.22824	0.262265	mRNA	P.aeruginosa	P.aeruginosa_exp
NC_002516.2	4857740	4857741	+	4857741	pykA	protein_coding	PA4329	T	GGUCG	176	83	0.21162	0.1554	0.18351	mRNA	P.aeruginosa	P.aeruginosa_exp
NC_002516.2	4858102	4858103	+	4858103	pykA	protein_coding	PA4329	T	UCUGC	69	32	0.34638	0.5177	0.43204	mRNA	P.aeruginosa	P.aeruginosa_exp
NC_002516.2	4858307	4858308	+	4858308	pykA	protein_coding	PA4329	T	GGUGA	151	62	0.35585	0.24961	0.30273	mRNA	P.aeruginosa	P.aeruginosa_exp
NC_002516.2	4901382	4901383	+	4901383	PA4372	protein_coding	PA4372	T	GAUCG	94	46	0.10184	0.41052	0.25618	mRNA	P.aeruginosa	P.aeruginosa_exp
NC_002516.2	4995438	4995439	+	4995439	PA4465	protein_coding	PA4465	T	CUUCC	95	56	0.57279	0.33211	0.45245	mRNA	P.aeruginosa	P.aeruginosa_exp
NC_002516.2	5112641	5112642	+	5112642	rpsT	protein_coding	PA4563	T	AGUUU	30	24	0.70783	0.72498	0.716405	mRNA	P.aeruginosa	P.aeruginosa_exp
NC_002516.2	5112642	5112643	+	5112643	rpsT	protein_coding	PA4563	T	AGUUU	32	24	0.69089	0.72476	0.707825	mRNA	P.aeruginosa	P.aeruginosa_exp
NC_002516.2	5161067	5161068	+	5161068	glyA3	protein_coding	PA4602	T	UGUCG	133	50	0.31075	0.34499	0.32787	mRNA	P.aeruginosa	P.aeruginosa_exp
NC_002516.2	5235369	5235370	+	5235370	PA4667	protein_coding	PA4667	T	GCUCU	63	30	0.23888	0.098139	0.1685095	mRNA	P.aeruginosa	P.aeruginosa_exp
NC_002516.2	5302797	5302798	+	5302798	dksA	protein_coding	PA4723	T	CCUCG	142	48	0.2464	0.19292	0.21966	mRNA	P.aeruginosa	P.aeruginosa_exp
NC_002516.2	5690940	5690941	+	5690941	argS	protein_coding	PA5051	T	UAUCG	131	70	0.12553	0.436	0.280765	mRNA	P.aeruginosa	P.aeruginosa_exp
NC_002516.2	5691548	5691549	+	5691549	argS	protein_coding	PA5051	T	GCUCU	130	38	0.19049	0.16323	0.17686	mRNA	P.aeruginosa	P.aeruginosa_exp
NC_002516.2	5692567	5692568	+	5692568	hslV	protein_coding	PA5053	T	GAUUU	87	33	0.57263	0.8454	0.709015	mRNA	P.aeruginosa	P.aeruginosa_exp
NC_002516.2	5692767	5692768	+	5692768	hslV	protein_coding	PA5053	T	AUUGG	131	67	0.20591	0.45445	0.33018	mRNA	P.aeruginosa	P.aeruginosa_exp
NC_002516.2	5924752	5924753	+	5924753	argH	protein_coding	PA5263	T	GGUCG	76	37	0.21872	0.50626	0.36249	mRNA	P.aeruginosa	P.aeruginosa_exp
NC_002516.2	5935064	5935065	+	5935065	PA5270	protein_coding	PA5270	T	GGUGC	88	40	0.074391	0.50875	0.2915705	mRNA	P.aeruginosa	P.aeruginosa_exp
NC_002516.2	6148519	6148520	+	6148520	PA5457	protein_coding	PA5457	T	CUUCG	101	18	0.19202	0.21178	0.2019	mRNA	P.aeruginosa	P.aeruginosa_exp
NC_002516.2	478254	478255	-	478255	PA0428	protein_coding	PA0428	A	GGUGG	127	101	0.048412	0.14785	0.098131	mRNA	P.aeruginosa	P.aeruginosa_exp
NC_002516.2	483047	483048	-	483048	sahH	protein_coding	PA0432	A	GGUUU	83	52	0.23056	0.43062	0.33059	mRNA	P.aeruginosa	P.aeruginosa_exp
NC_002516.2	572548	572549	-	572549	nirN	protein_coding	PA0509	A	CCUCG	132	67	0.28832	0.50303	0.395675	mRNA	P.aeruginosa	P.aeruginosa_exp
NC_002516.2	1044076	1044077	-	1044077	oprD	protein_coding	PA0958	A	CAUCC	168	79	0.51379	0.84165	0.67772	mRNA	P.aeruginosa	P.aeruginosa_exp
NC_002516.2	1253959	1253960	-	1253960	nrdA	protein_coding	PA1156	A	GGUCG	129	88	0.2757	0.30664	0.29117	mRNA	P.aeruginosa	P.aeruginosa_exp
NC_002516.2	1719906	1719907	-	1719907	gltA	protein_coding	PA1580	A	CAUCG	113	72	0.61942	0.55752	0.58847	mRNA	P.aeruginosa	P.aeruginosa_exp
NC_002516.2	1730143	1730144	-	1730144	sucC	protein_coding	PA1588	A	CAUUU	21	18	0.98578	1	0.99289	mRNA	P.aeruginosa	P.aeruginosa_exp
NC_002516.2	1752343	1752344	-	1752344	fabB	protein_coding	PA1609	A	GGUCU	231	105	0.14933	0.2307	0.190015	mRNA	P.aeruginosa	P.aeruginosa_exp
NC_002516.2	2541734	2541735	-	2541735	ambB	protein_coding	PA2305	A	GCUCG	83	28	0.28689	0.32634	0.306615	mRNA	P.aeruginosa	P.aeruginosa_exp
NC_002516.2	3011478	3011479	-	3011479	PA2662	protein_coding	PA2662	A	GCUCU	63	23	0.23888	0.1315	0.18519	mRNA	P.aeruginosa	P.aeruginosa_exp
NC_002516.2	3013240	3013241	-	3013241	fhp	protein_coding	PA2664	A	GGUGG	157	28	0.29059	0.10852	0.199555	mRNA	P.aeruginosa	P.aeruginosa_exp
NC_002516.2	3104265	3104266	-	3104266	infC	protein_coding	PA2743	A	ACUGG	489	422	0.63536	0.68975	0.662555	mRNA	P.aeruginosa	P.aeruginosa_exp
NC_002516.2	3145600	3145601	-	3145601	PA2788	protein_coding	PA2788	A	GGUGG	73	26	0.45312	0.385	0.41906	mRNA	P.aeruginosa	P.aeruginosa_exp
NC_002516.2	3145678	3145679	-	3145679	PA2788	protein_coding	PA2788	A	GAUGG	123	32	0.29161	0.41664	0.354125	mRNA	P.aeruginosa	P.aeruginosa_exp
NC_002516.2	3324112	3324113	-	3324113	fabF1	protein_coding	PA2965	A	GUUCC	172	84	0.045761	0.21449	0.1301255	mRNA	P.aeruginosa	P.aeruginosa_exp
NC_002516.2	3328446	3328447	-	3328447	PA2971	protein_coding	PA2971	A	CCUAA	59	27	0.61186	0.80575	0.708805	mRNA	P.aeruginosa	P.aeruginosa_exp
NC_002516.2	3338487	3338488	-	3338488	PA2980	protein_coding	PA2980	A	GCUCC	43	24	0.31535	0.23948	0.277415	mRNA	P.aeruginosa	P.aeruginosa_exp
NC_002516.2	3353613	3353614	-	3353614	nqrD	protein_coding	PA2996	A	CUUCG	47	19	0.35315	0.46663	0.40989	mRNA	P.aeruginosa	P.aeruginosa_exp
NC_002516.2	3373903	3373904	-	3373904	foaB	protein_coding	PA3013	A	GUUCG	57	33	0.056087	0.44011	0.2480985	mRNA	P.aeruginosa	P.aeruginosa_exp
NC_002516.2	3496709	3496710	-	3496710	fimV	protein_coding	PA3115	A	GCUUU	654	253	0.18844	0.24787	0.218155	mRNA	P.aeruginosa	P.aeruginosa_exp
NC_002516.2	3497005	3497006	-	3497006	fimV	protein_coding	PA3115	A	ACUCC	751	288	0.51222	0.38927	0.450745	mRNA	P.aeruginosa	P.aeruginosa_exp
NC_002516.2	3548799	3548800	-	3548800	rpsA	protein_coding	PA3162	A	GUUCA	328	223	0.34893	0.43725	0.39309	mRNA	P.aeruginosa	P.aeruginosa_exp
NC_002516.2	3552870	3552871	-	3552871	PA3164	pseudogene	PA3164	A	GUUCC	118	55	0.21141	0.1358	0.173605	mRNA	P.aeruginosa	P.aeruginosa_exp
NC_002516.2	3556974	3556975	-	3556975	gyrA	protein_coding	PA3168	A	UCUCC	299	160	0.079918	0.16631	0.123114	mRNA	P.aeruginosa	P.aeruginosa_exp
NC_002516.2	3557219	3557220	-	3557220	gyrA	protein_coding	PA3168	A	GGUGC	528	192	0.12178	0.17831	0.150045	mRNA	P.aeruginosa	P.aeruginosa_exp
NC_002516.2	3557741	3557742	-	3557742	gyrA	protein_coding	PA3168	A	GAUCG	165	79	0.24307	0.063048	0.153059	mRNA	P.aeruginosa	P.aeruginosa_exp
NC_002516.2	3577776	3577777	-	3577777	PA3187	protein_coding	PA3187	A	CUUCA	117	56	0.2533	0.099865	0.1765825	mRNA	P.aeruginosa	P.aeruginosa_exp
NC_002516.2	3670765	3670766	-	3670766	PA3278	protein_coding	PA3278	A	GCUCG	267	108	0.036801	0.27169	0.1542455	mRNA	P.aeruginosa	P.aeruginosa_exp
NC_002516.2	4047051	4047052	-	4047052	PA3613	protein_coding	PA3613	A	GCUCG	220	108	0.077075	0.27169	0.1743825	mRNA	P.aeruginosa	P.aeruginosa_exp
NC_002516.2	4081930	4081931	-	4081931	lpxB	protein_coding	PA3643	A	GCUCA	64	44	0.48562	0.26075	0.373185	mRNA	P.aeruginosa	P.aeruginosa_exp
NC_002516.2	4088096	4088097	-	4088097	PA3649	protein_coding	PA3649	A	GGUGG	80	32	0.32717	0.17993	0.25355	mRNA	P.aeruginosa	P.aeruginosa_exp
NC_002516.2	4196575	4196576	-	4196576	rimM	protein_coding	PA3744	A	UAUCG	281	161	0.42426	0.34466	0.38446	mRNA	P.aeruginosa	P.aeruginosa_exp
NC_002516.2	4258638	4258639	-	4258639	PA3799	protein_coding	PA3799	A	GGUCG	89	47	0.54033	0.32145	0.43089	mRNA	P.aeruginosa	P.aeruginosa_exp
NC_002516.2	4275800	4275801	-	4275801	PA3819	protein_coding	PA3819	A	CGUGG	127	43	0.28267	0.31825	0.30046	mRNA	P.aeruginosa	P.aeruginosa_exp
NC_002516.2	4276147	4276148	-	4276148	secF	protein_coding	PA3820	A	GCUCU	79	36	0.29614	0.080802	0.188471	mRNA	P.aeruginosa	P.aeruginosa_exp
NC_002516.2	4383110	4383111	-	4383111	PA3913	protein_coding	PA3913	A	CGUGG	84	33	0.15077	0.1306	0.140685	mRNA	P.aeruginosa	P.aeruginosa_exp
NC_002516.2	4451928	4451929	-	4451929	PA3972	protein_coding	PA3972	A	GGUGG	103	30	0.19543	0.099805	0.1476175	mRNA	P.aeruginosa	P.aeruginosa_exp
NC_002516.2	4493040	4493041	-	4493041	PA4012	protein_coding	PA4012	A	GGUCG	75	28	0.52741	0.38196	0.454685	mRNA	P.aeruginosa	P.aeruginosa_exp
NC_002516.2	4499088	4499089	-	4499089	mpl	protein_coding	PA4020	A	GCUCG	144	51	0.38733	0.28313	0.33523	mRNA	P.aeruginosa	P.aeruginosa_exp
NC_002516.2	4729757	4729758	-	4729758	PA4223	protein_coding	PA4223	A	GCUCU	88	42	0.35262	0.28108	0.31685	mRNA	P.aeruginosa	P.aeruginosa_exp
NC_002516.2	4730458	4730459	-	4730459	pchG	protein_coding	PA4224	A	GGUGC	55	31	0.27076	0.28603	0.278395	mRNA	P.aeruginosa	P.aeruginosa_exp
NC_002516.2	4751854	4751855	-	4751855	bfrA	protein_coding	PA4235	A	GCUCG	144	70	0.15006	0.37518	0.26262	mRNA	P.aeruginosa	P.aeruginosa_exp
NC_002516.2	4754384	4754385	-	4754385	rplQ	protein_coding	PA4237	A	AUUGA	195	121	0.344	0.42787	0.385935	mRNA	P.aeruginosa	P.aeruginosa_exp
NC_002516.2	4754701	4754702	-	4754702	rpoA	protein_coding	PA4238	A	GUUGA	606	313	0.19162	0.2726	0.23211	mRNA	P.aeruginosa	P.aeruginosa_exp
NC_002516.2	4755332	4755333	-	4755333	rpoA	protein_coding	PA4238	A	UCUCG	486	264	0.21278	0.13632	0.17455	mRNA	P.aeruginosa	P.aeruginosa_exp
NC_002516.2	4755530	4755531	-	4755531	rpsD	protein_coding	PA4239	A	GCUGG	255	114	0.19994	0.24914	0.22454	mRNA	P.aeruginosa	P.aeruginosa_exp
NC_002516.2	4755824	4755825	-	4755825	rpsD	protein_coding	PA4239	A	CGUCG	289	156	0.25423	0.34303	0.29863	mRNA	P.aeruginosa	P.aeruginosa_exp
NC_002516.2	4755829	4755830	-	4755830	rpsD	protein_coding	PA4239	A	CUUCC	279	149	0.47996	0.60489	0.542425	mRNA	P.aeruginosa	P.aeruginosa_exp
NC_002516.2	4755830	4755831	-	4755831	rpsD	protein_coding	PA4239	A	CUUCC	265	150	0.49392	0.62231	0.558115	mRNA	P.aeruginosa	P.aeruginosa_exp
NC_002516.2	4757122	4757123	-	4757123	secY	protein_coding	PA4243	A	GAUAG	152	127	0.58569	0.75944	0.672565	mRNA	P.aeruginosa	P.aeruginosa_exp
NC_002516.2	4757646	4757647	-	4757647	secY	protein_coding	PA4243	A	UGUGA	224	167	0.19174	0.14023	0.165985	mRNA	P.aeruginosa	P.aeruginosa_exp
NC_002516.2	4760012	4760013	-	4760013	rplF	protein_coding	PA4248	A	CGUCC	613	375	0.35129	0.46087	0.40608	mRNA	P.aeruginosa	P.aeruginosa_exp
NC_002516.2	4761440	4761441	-	4761441	rplE	protein_coding	PA4251	A	GCUCG	850	541	0.16927	0.31591	0.24259	mRNA	P.aeruginosa	P.aeruginosa_exp
NC_002516.2	4762261	4762262	-	4762262	rplN	protein_coding	PA4253	A	AGUAG	284	222	0.63816	0.76074	0.69945	mRNA	P.aeruginosa	P.aeruginosa_exp
NC_002516.2	4764951	4764952	-	4764952	rplB	protein_coding	PA4260	A	GGUCU	461	237	0.1951	0.2307	0.2129	mRNA	P.aeruginosa	P.aeruginosa_exp
NC_002516.2	4768182	4768183	-	4768183	tufA	protein_coding	PA4265	A	GCUGG	171	47	0.025182	0.38124	0.203211	mRNA	P.aeruginosa	P.aeruginosa_exp
NC_002516.2	4771639	4771640	-	4771640	rpsG	protein_coding	PA4267	A	UGUAG	95	99	0.45414	0.38004	0.41709	mRNA	P.aeruginosa	P.aeruginosa_exp
NC_002516.2	4771644	4771645	-	4771645	rpsG	protein_coding	PA4267	A	CGUCG	87	94	0.22463	0.17546	0.200045	mRNA	P.aeruginosa	P.aeruginosa_exp
NC_002516.2	4772141	4772142	-	4772142	rpsL	protein_coding	PA4268	A	AAUCA	38	17	0.7374	0.82668	0.78204	mRNA	P.aeruginosa	P.aeruginosa_exp
NC_002516.2	4772882	4772883	-	4772883	rpoC	protein_coding	PA4269	A	GUUCG	201	104	0.15114	0.11698	0.13406	mRNA	P.aeruginosa	P.aeruginosa_exp
NC_002516.2	4779448	4779449	-	4779449	rpoB	protein_coding	PA4270	A	GUUCG	238	110	0.19677	0.084132	0.140451	mRNA	P.aeruginosa	P.aeruginosa_exp
NC_002516.2	4784581	4784582	-	4784582	tufB	protein_coding	PA4277	A	AGUGC	159	68	0.7161	0.88986	0.80298	mRNA	P.aeruginosa	P.aeruginosa_exp
NC_002516.2	4784676	4784677	-	4784677	tufB	protein_coding	PA4277	A	GUUGG	221	108	0.23909	0.53683	0.38796	mRNA	P.aeruginosa	P.aeruginosa_exp
NC_002516.2	4801351	4801352	-	4801352	recD	protein_coding	PA4283	A	GGUGG	104	41	0.32717	0.26805	0.29761	mRNA	P.aeruginosa	P.aeruginosa_exp
NC_002516.2	4954909	4954910	-	4954910	PA4420	protein_coding	PA4420	A	UCUCG	99	45	0.51355	0.24748	0.380515	mRNA	P.aeruginosa	P.aeruginosa_exp
NC_002516.2	4956654	4956655	-	4956655	PA4422	protein_coding	PA4422	A	GGUGG	3188	2535	0.20305	0.25414	0.228595	mRNA	P.aeruginosa	P.aeruginosa_exp
NC_002516.2	4963075	4963076	-	4963076	PA4430	protein_coding	PA4430	A	GUUCC	144	98	0.20208	0.15306	0.17757	mRNA	P.aeruginosa	P.aeruginosa_exp
NC_002516.2	4986108	4986109	-	4986109	PA4452	protein_coding	PA4452	A	GCUCG	145	108	0.26781	0.10423	0.18602	mRNA	P.aeruginosa	P.aeruginosa_exp
NC_002516.2	5108055	5108056	-	5108056	ileS	protein_coding	PA4560	A	GUUCC	165	82	0.09235	0.25311	0.17273	mRNA	P.aeruginosa	P.aeruginosa_exp
NC_002516.2	5113769	5113770	-	5113770	proB	protein_coding	PA4565	A	CUUGC	174	66	0.093576	0.32053	0.207053	mRNA	P.aeruginosa	P.aeruginosa_exp
NC_002516.2	5207473	5207474	-	5207474	PA4639	protein_coding	PA4639	A	GGUGG	99	34	0.15058	0.17204	0.16131	mRNA	P.aeruginosa	P.aeruginosa_exp
NC_002516.2	5325694	5325695	-	5325695	rpsO	protein_coding	PA4741	A	UCUCG	145	77	0.13632	0.28011	0.208215	mRNA	P.aeruginosa	P.aeruginosa_exp
NC_002516.2	5325696	5325697	-	5325697	rpsO	protein_coding	PA4741	A	UGUCU	143	75	0.088721	0.19279	0.1407555	mRNA	P.aeruginosa	P.aeruginosa_exp
NC_002516.2	5327558	5327559	-	5327559	infB	protein_coding	PA4744	A	CGUCG	195	113	0.20405	0.21099	0.20752	mRNA	P.aeruginosa	P.aeruginosa_exp
NC_002516.2	5337314	5337315	-	5337315	ftsH	protein_coding	PA4751	A	GGUCG	354	194	0.024614	0.29754	0.161077	mRNA	P.aeruginosa	P.aeruginosa_exp
NC_002516.2	5485678	5485679	-	5485679	PA4889	protein_coding	PA4889	A	UAUCG	169	59	0.56506	0.25749	0.411275	mRNA	P.aeruginosa	P.aeruginosa_exp
NC_002516.2	5536140	5536141	-	5536141	rplI	protein_coding	PA4932	A	GGUAA	84	60	0.27686	0.17992	0.22839	mRNA	P.aeruginosa	P.aeruginosa_exp
NC_002516.2	5537375	5537376	-	5537376	rpsF	protein_coding	PA4935	A	GAUAA	113	85	0.054875	0.35908	0.2069775	mRNA	P.aeruginosa	P.aeruginosa_exp
NC_002516.2	5545430	5545431	-	5545431	hflC	protein_coding	PA4941	A	UCUCG	293	139	0.28011	0.11748	0.198795	mRNA	P.aeruginosa	P.aeruginosa_exp
NC_002516.2	5545762	5545763	-	5545763	hflC	protein_coding	PA4941	A	GCUCU	170	95	0.19931	0.055756	0.127533	mRNA	P.aeruginosa	P.aeruginosa_exp
NC_002516.2	5546606	5546607	-	5546607	hflK	protein_coding	PA4942	A	CUUCC	93	82	0.30154	0.61664	0.45909	mRNA	P.aeruginosa	P.aeruginosa_exp
NC_002516.2	5627510	5627511	-	5627511	PA5008	protein_coding	PA5008	A	UGUCG	63	23	0.24615	0.3667	0.306425	mRNA	P.aeruginosa	P.aeruginosa_exp
NC_002516.2	5714375	5714376	-	5714376	mdoH	protein_coding	PA5077	A	GCUCG	110	53	0.26781	0.19685	0.23233	mRNA	P.aeruginosa	P.aeruginosa_exp
NC_002516.2	5886485	5886486	-	5886486	PA5230	protein_coding	PA5230	A	GCUGA	92	38	0.36426	0.20636	0.28531	mRNA	P.aeruginosa	P.aeruginosa_exp
NC_002516.2	5895285	5895286	-	5895286	PA5237	protein_coding	PA5237	A	CCUCU	76	32	0.20139	0.29834	0.249865	mRNA	P.aeruginosa	P.aeruginosa_exp
NC_002516.2	5985876	5985877	-	5985877	rpmG	protein_coding	PA5315	A	GCUGA	144	89	0.30356	0.46639	0.384975	mRNA	P.aeruginosa	P.aeruginosa_exp
NC_002516.2	6084435	6084436	-	6084436	PA5408	protein_coding	PA5408	A	GCUGG	106	32	0.26566	0.13776	0.20171	mRNA	P.aeruginosa	P.aeruginosa_exp
NC_002516.2	6119727	6119728	-	6119728	PA5436	protein_coding	PA5436	A	GAUCG	196	87	0.047858	0.25036	0.149109	mRNA	P.aeruginosa	P.aeruginosa_exp
NC_002516.2	6179336	6179337	-	6179337	PA5487	protein_coding	PA5487	A	GUUGG	136	67	0.26385	0.1083	0.186075	mRNA	P.aeruginosa	P.aeruginosa_exp
NC_002516.2	6179337	6179338	-	6179338	PA5487	protein_coding	PA5487	A	GUUGG	133	69	0.18326	0.050651	0.1169555	mRNA	P.aeruginosa	P.aeruginosa_exp
NC_002516.2	6220528	6220529	-	6220529	PA5528	protein_coding	PA5528	A	GCUGG	235	104	0.24577	0.20361	0.22469	mRNA	P.aeruginosa	P.aeruginosa_exp
NC_002516.2	721317	721318	+	721318	tyrZ	protein_coding	PA0668	T	GCUGC	68	27	0.73341	0.5388	0.636105	mRNA	P.aeruginosa	P.aeruginosa_exp
NC_002516.2	832662	832663	+	832663	mucB	protein_coding	PA0764	T	UCUCC	112	44	0.2499	0.079918	0.164909	mRNA	P.aeruginosa	P.aeruginosa_exp
NC_002516.2	913730	913731	+	913731	PA0838	protein_coding	PA0838	T	GGUGC	48	17	0.35356	0.18404	0.2688	mRNA	P.aeruginosa	P.aeruginosa_exp
NC_002516.2	942695	942696	+	942696	PA0862	protein_coding	PA0862	T	GCUAU	55	25	0.38853	0.3091	0.348815	mRNA	P.aeruginosa	P.aeruginosa_exp
NC_002516.2	983170	983171	+	983171	aruB	protein_coding	PA0899	T	UCUCC	349	94	0.17815	0.20679	0.19247	mRNA	P.aeruginosa	P.aeruginosa_exp
NC_002516.2	988302	988303	+	988303	alaS	protein_coding	PA0903	T	GUUCU	138	55	0.18739	0.20759	0.19749	mRNA	P.aeruginosa	P.aeruginosa_exp
NC_002516.2	94815	94816	-	94816	icmF1	protein_coding	PA0077	A	UCUCG	75	31	0.35748	0.33211	0.344795	mRNA	P.aeruginosa	P.aeruginosa_exp
NC_002516.2	706341	706342	-	706342	vfr	protein_coding	PA0652	A	UGUCG	237	57	0.17973	0.17387	0.1768	mRNA	P.aeruginosa	P.aeruginosa_exp
NC_002516.2	827783	827784	-	827784	PA0759	protein_coding	PA0759	A	GCUAC	54	25	0.38635	0.49268	0.439515	mRNA	P.aeruginosa	P.aeruginosa_exp
NC_002516.2	909884	909885	-	909885	pta	protein_coding	PA0835	A	CUUCG	136	51	0.24324	0.081681	0.1624605	mRNA	P.aeruginosa	P.aeruginosa_exp
NC_002516.2	910787	910788	-	910788	pta	protein_coding	PA0835	A	UAUGC	126	88	0.26596	0.058212	0.162086	mRNA	P.aeruginosa	P.aeruginosa_exp
NC_002516.2	6248271	6248272	-	6248272	atpD	protein_coding	PA5554	A	UGUGC	190	150	0.14871	0.22937	0.18904	mRNA	P.aeruginosa	P.aeruginosa_exp
NC_002516.2	6251224	6251225	-	6251225	atpA	protein_coding	PA5556	A	CGUUU	759	443	0.45294	0.34937	0.401155	mRNA	P.aeruginosa	P.aeruginosa_exp
NC_002516.2	2875	2876	+	2876	dnaN	protein_coding	PA0002	T	CCUCU	104	39	0.12764	0.070488	0.099064	mRNA	P.aeruginosa	P.aeruginosa_exp
NC_002516.2	26003	26004	+	26004	hemF	protein_coding	PA0024	T	GCUCG	310	70	0.10423	0.077075	0.0906525	mRNA	P.aeruginosa	P.aeruginosa_exp
NC_002516.2	104777	104778	+	104778	PA0086	protein_coding	PA0086	T	GCUGU	247	94	0.14405	0.12721	0.13563	mRNA	P.aeruginosa	P.aeruginosa_exp
NC_002516.2	110597	110598	+	110598	clpV1	protein_coding	PA0090	T	GCUCG	251	75	0.10952	0.25997	0.184745	mRNA	P.aeruginosa	P.aeruginosa_exp
NC_002516.2	378537	378538	+	378538	ygdP	protein_coding	PA0336	T	CCUGA	142	71	0.19345	0.068308	0.130879	mRNA	P.aeruginosa	P.aeruginosa_exp
NC_002516.2	456478	456479	+	456479	chpA	protein_coding	PA0413	T	GGUGU	281	94	0.051906	0.019475	0.0356905	mRNA	P.aeruginosa	P.aeruginosa_exp
NC_002516.2	457543	457544	+	457544	chpA	protein_coding	PA0413	T	GGUCG	128	35	0.16708	0.12723	0.147155	mRNA	P.aeruginosa	P.aeruginosa_exp
NC_002516.2	458860	458861	+	458861	chpA	protein_coding	PA0413	T	GAUCG	189	63	0.12489	0.07788	0.101385	mRNA	P.aeruginosa	P.aeruginosa_exp
NC_002516.2	459154	459155	+	459155	chpA	protein_coding	PA0413	T	CCUCG	256	86	0.14697	0.05801	0.10249	mRNA	P.aeruginosa	P.aeruginosa_exp
NC_002516.2	459196	459197	+	459197	chpA	protein_coding	PA0413	T	GCUCG	386	138	0.071487	0.036801	0.054144	mRNA	P.aeruginosa	P.aeruginosa_exp
NC_002516.2	471151	471152	+	471152	pasP	protein_coding	PA0423	T	GCUGA	411	152	0.10094	0.10924	0.10509	mRNA	P.aeruginosa	P.aeruginosa_exp
NC_002516.2	607555	607556	+	607556	tktA	protein_coding	PA0548	T	CCUCG	138	52	0.16831	0.092323	0.1303165	mRNA	P.aeruginosa	P.aeruginosa_exp
NC_002516.2	611451	611452	+	611452	pgk	protein_coding	PA0552	T	GCUCG	212	81	0.15006	0.1352	0.14263	mRNA	P.aeruginosa	P.aeruginosa_exp
NC_002516.2	1034502	1034503	+	1034503	PA0946	protein_coding	PA0946	T	GUUGC	168	45	0.14269	0.20121	0.17195	mRNA	P.aeruginosa	P.aeruginosa_exp
NC_002516.2	1057497	1057498	+	1057498	oprL	protein_coding	PA0973	T	GGUGC	1183	454	0.024335	0.03457	0.0294525	mRNA	P.aeruginosa	P.aeruginosa_exp
NC_002516.2	1057503	1057504	+	1057504	oprL	protein_coding	PA0973	T	AAUGG	1029	400	0.060982	0.060982	0.060982	mRNA	P.aeruginosa	P.aeruginosa_exp
NC_002516.2	1057683	1057684	+	1057684	oprL	protein_coding	PA0973	T	GGUCA	871	436	0.044607	0.063478	0.0540425	mRNA	P.aeruginosa	P.aeruginosa_exp
NC_002516.2	1057737	1057738	+	1057738	oprL	protein_coding	PA0973	T	AAUAU	310	160	0.14639	0.053322	0.099856	mRNA	P.aeruginosa	P.aeruginosa_exp
NC_002516.2	1080496	1080497	+	1080497	pqsB	protein_coding	PA0997	T	GGUGC	541	191	0.04133	0.031171	0.0362505	mRNA	P.aeruginosa	P.aeruginosa_exp
NC_002516.2	1080528	1080529	+	1080529	pqsB	protein_coding	PA0997	T	GCUGC	457	164	0.040261	0.29848	0.1693705	mRNA	P.aeruginosa	P.aeruginosa_exp
NC_002516.2	1080643	1080644	+	1080644	pqsB	protein_coding	PA0997	T	CGUCU	488	153	0.035448	0.014341	0.0248945	mRNA	P.aeruginosa	P.aeruginosa_exp
NC_002516.2	1082309	1082310	+	1082310	pqsD	protein_coding	PA0999	T	GCUCG	665	190	0.093524	0.060149	0.0768365	mRNA	P.aeruginosa	P.aeruginosa_exp
NC_002516.2	1083020	1083021	+	1083021	pqsE	protein_coding	PA1000	T	GUUCC	540	135	0.041726	0.11445	0.078088	mRNA	P.aeruginosa	P.aeruginosa_exp
NC_002516.2	1083827	1083828	+	1083828	pqsE	protein_coding	PA1000	T	UCUCC	330	66	0.06257	0.10346	0.083015	mRNA	P.aeruginosa	P.aeruginosa_exp
NC_002516.2	1137301	1137302	+	1137302	PA1050	protein_coding	PA1050	T	GGUCG	196	50	0.1554	0.089015	0.1222075	mRNA	P.aeruginosa	P.aeruginosa_exp
NC_002516.2	1183329	1183330	+	1183330	fliC	protein_coding	PA1092	T	CGUAU	366	243	0.10927	0.014724	0.061997	mRNA	P.aeruginosa	P.aeruginosa_exp
NC_002516.2	1183986	1183987	+	1183987	fliC	protein_coding	PA1092	T	GGUGC	878	426	0.020898	0.037956	0.029427	mRNA	P.aeruginosa	P.aeruginosa_exp
NC_002516.2	1184030	1184031	+	1184031	fliC	protein_coding	PA1092	T	GGUCC	1244	590	0.042493	0.073738	0.0581155	mRNA	P.aeruginosa	P.aeruginosa_exp
NC_002516.2	1184050	1184051	+	1184051	fliC	protein_coding	PA1092	T	GUUCG	1208	540	0.052902	0.062413	0.0576575	mRNA	P.aeruginosa	P.aeruginosa_exp
NC_002516.2	1184564	1184565	+	1184565	PA1093	protein_coding	PA1093	T	GGUGA	274	93	0.08596	0.025402	0.055681	mRNA	P.aeruginosa	P.aeruginosa_exp
NC_002516.2	1298469	1298470	+	1298470	PA1196	protein_coding	PA1196	T	GUUCG	107	51	0.14276	0.11989	0.131325	mRNA	P.aeruginosa	P.aeruginosa_exp
NC_002516.2	1538860	1538861	+	1538861	PA1414	protein_coding	PA1414	T	CAUCC	301	126	0.58022	0.29879	0.439505	mRNA	P.aeruginosa	P.aeruginosa_exp
NC_002516.2	1538968	1538969	+	1538969	PA1415	protein_coding	PA1415	T	GGUUU	153	47	0.2253	0.14131	0.183305	mRNA	P.aeruginosa	P.aeruginosa_exp
NC_002516.2	1555255	1555256	+	1555256	PA1429	protein_coding	PA1429	T	GCUCG	214	78	0.21446	0.1402	0.17733	mRNA	P.aeruginosa	P.aeruginosa_exp
NC_002516.2	1555627	1555628	+	1555628	PA1429	protein_coding	PA1429	T	GGUGA	236	125	0.017854	0.09528	0.056567	mRNA	P.aeruginosa	P.aeruginosa_exp
NC_002516.2	1556007	1556008	+	1556008	PA1429	protein_coding	PA1429	T	GCUCG	195	99	0.1402	0.054397	0.0972985	mRNA	P.aeruginosa	P.aeruginosa_exp
NC_002516.2	1559869	1559870	+	1559870	lasI	protein_coding	PA1432	T	UGUCG	152	49	0.11213	0.06872	0.090425	mRNA	P.aeruginosa	P.aeruginosa_exp
NC_002516.2	1559887	1559888	+	1559888	lasI	protein_coding	PA1432	T	GUUCU	147	42	0.12284	0.14231	0.132575	mRNA	P.aeruginosa	P.aeruginosa_exp
NC_002516.2	1583775	1583776	+	1583776	flhF	protein_coding	PA1453	T	GUUCG	121	54	0.12568	0.059257	0.0924685	mRNA	P.aeruginosa	P.aeruginosa_exp
NC_002516.2	1587581	1587582	+	1587582	PA1458	protein_coding	PA1458	T	GUUGC	459	133	0.082685	0.072913	0.077799	mRNA	P.aeruginosa	P.aeruginosa_exp
NC_002516.2	1722648	1722649	+	1722649	sdhA	protein_coding	PA1583	T	CCUGU	593	226	0.04827	0.0092695	0.02876975	mRNA	P.aeruginosa	P.aeruginosa_exp
NC_002516.2	1722650	1722651	+	1722651	sdhA	protein_coding	PA1583	T	GUUCG	606	232	0.030219	0.052902	0.0415605	mRNA	P.aeruginosa	P.aeruginosa_exp
NC_002516.2	1722666	1722667	+	1722667	sdhA	protein_coding	PA1583	T	AGUGG	623	237	0.061773	0.048597	0.055185	mRNA	P.aeruginosa	P.aeruginosa_exp
NC_002516.2	1723523	1723524	+	1723524	sdhB	protein_coding	PA1584	T	CCUGA	408	163	0.08306	0.19744	0.14025	mRNA	P.aeruginosa	P.aeruginosa_exp
NC_002516.2	1724589	1724590	+	1724590	sucA	protein_coding	PA1585	T	GCUCG	587	205	0.11993	0.13016	0.125045	mRNA	P.aeruginosa	P.aeruginosa_exp
NC_002516.2	1725093	1725094	+	1725094	sucA	protein_coding	PA1585	T	CCUGU	316	140	0.045336	0.018436	0.031886	mRNA	P.aeruginosa	P.aeruginosa_exp
NC_002516.2	1725750	1725751	+	1725751	sucA	protein_coding	PA1585	T	GCUCA	269	127	0.1636	0.15218	0.15789	mRNA	P.aeruginosa	P.aeruginosa_exp
NC_002516.2	1726049	1726050	+	1726050	sucA	protein_coding	PA1585	T	CUUCG	341	137	0.093669	0.061176	0.0774225	mRNA	P.aeruginosa	P.aeruginosa_exp
NC_002516.2	1726623	1726624	+	1726624	sucA	protein_coding	PA1585	T	GCUCG	489	180	0.054397	0.093524	0.0739605	mRNA	P.aeruginosa	P.aeruginosa_exp
NC_002516.2	1727262	1727263	+	1727263	sucB	protein_coding	PA1586	T	UCUCG	918	396	0.048745	0.082026	0.0653855	mRNA	P.aeruginosa	P.aeruginosa_exp
NC_002516.2	1727316	1727317	+	1727317	sucB	protein_coding	PA1586	T	GUUCU	746	294	0.045399	0.042247	0.043823	mRNA	P.aeruginosa	P.aeruginosa_exp
NC_002516.2	1727454	1727455	+	1727455	sucB	protein_coding	PA1586	T	CCUGU	723	265	0.030501	0.021469	0.025985	mRNA	P.aeruginosa	P.aeruginosa_exp
NC_002516.2	1727553	1727554	+	1727554	sucB	protein_coding	PA1586	T	GGUCG	1359	447	0.038958	0.057611	0.0482845	mRNA	P.aeruginosa	P.aeruginosa_exp
NC_002516.2	1727562	1727563	+	1727563	sucB	protein_coding	PA1586	T	GGUCG	1354	459	0.057611	0.02943	0.0435205	mRNA	P.aeruginosa	P.aeruginosa_exp
NC_002516.2	1728943	1728944	+	1728944	lpdG	protein_coding	PA1587	T	AUUCC	375	169	0.20332	0.18939	0.196355	mRNA	P.aeruginosa	P.aeruginosa_exp
NC_002516.2	1729373	1729374	+	1729374	lpdG	protein_coding	PA1587	T	CGUGG	777	257	0.036527	0.0069491	0.02173805	mRNA	P.aeruginosa	P.aeruginosa_exp
NC_002516.2	1729712	1729713	+	1729713	lpdG	protein_coding	PA1587	T	GAUCG	516	252	0.10184	0.016348	0.059094	mRNA	P.aeruginosa	P.aeruginosa_exp
NC_002516.2	1730393	1730394	+	1730394	sucC	protein_coding	PA1588	T	GUUCG	759	326	0.11698	0.036771	0.0768755	mRNA	P.aeruginosa	P.aeruginosa_exp
NC_002516.2	1730781	1730782	+	1730782	sucC	protein_coding	PA1588	T	GCUGG	640	331	0.058842	0.025182	0.042012	mRNA	P.aeruginosa	P.aeruginosa_exp
NC_002516.2	1731491	1731492	+	1731492	sucD	protein_coding	PA1589	T	CCUCG	874	355	0.07295	0.05295	0.06295	mRNA	P.aeruginosa	P.aeruginosa_exp
NC_002516.2	1731604	1731605	+	1731605	sucD	protein_coding	PA1589	T	AUUCG	546	264	0.029767	0.22791	0.1288385	mRNA	P.aeruginosa	P.aeruginosa_exp
NC_002516.2	1731644	1731645	+	1731645	sucD	protein_coding	PA1589	T	CAUCC	433	207	0.40305	0.19483	0.29894	mRNA	P.aeruginosa	P.aeruginosa_exp
NC_002516.2	1738073	1738074	+	1738074	htpG	protein_coding	PA1596	T	CGUCC	442	163	0.18706	0.12914	0.1581	mRNA	P.aeruginosa	P.aeruginosa_exp
NC_002516.2	1738990	1738991	+	1738991	htpG	protein_coding	PA1596	T	GUUCG	402	142	0.036771	0.043266	0.0400185	mRNA	P.aeruginosa	P.aeruginosa_exp
NC_002516.2	1739090	1739091	+	1739091	htpG	protein_coding	PA1596	T	GAUCG	296	111	0.082746	0.12939	0.106068	mRNA	P.aeruginosa	P.aeruginosa_exp
NC_002516.2	1888503	1888504	+	1888504	PA1746	protein_coding	PA1746	T	CCUCG	442	145	0.06801	0.18889	0.12845	mRNA	P.aeruginosa	P.aeruginosa_exp
NC_002516.2	1921338	1921339	+	1921339	oprF	protein_coding	PA1777	T	GCUCG	975	528	0.060149	0.071487	0.065818	mRNA	P.aeruginosa	P.aeruginosa_exp
NC_002516.2	1921342	1921343	+	1921343	oprF	protein_coding	PA1777	T	GAUCG	1002	528	0.068031	0.016348	0.0421895	mRNA	P.aeruginosa	P.aeruginosa_exp
NC_002516.2	1921742	1921743	+	1921743	oprF	protein_coding	PA1777	T	GCUCC	3518	1061	0.017215	0.034035	0.025625	mRNA	P.aeruginosa	P.aeruginosa_exp
NC_002516.2	1921773	1921774	+	1921774	oprF	protein_coding	PA1777	T	GCUCC	2989	844	0.047215	0.027354	0.0372845	mRNA	P.aeruginosa	P.aeruginosa_exp
NC_002516.2	1921988	1921989	+	1921989	oprF	protein_coding	PA1777	T	CUUCC	1655	707	0.16101	0.41109	0.28605	mRNA	P.aeruginosa	P.aeruginosa_exp
NC_002516.2	1921989	1921990	+	1921990	oprF	protein_coding	PA1777	T	CUUCC	1661	709	0.076729	0.25967	0.1681995	mRNA	P.aeruginosa	P.aeruginosa_exp
NC_002516.2	1922071	1922072	+	1922072	oprF	protein_coding	PA1777	T	GUUCG	1411	535	0.056087	0.026921	0.041504	mRNA	P.aeruginosa	P.aeruginosa_exp
NC_002516.2	1922180	1922181	+	1922181	oprF	protein_coding	PA1777	T	GCUAU	1246	517	0.035001	0.044657	0.039829	mRNA	P.aeruginosa	P.aeruginosa_exp
NC_002516.2	1958003	1958004	+	1958004	lon	protein_coding	PA1803	T	GGUGA	158	52	0.076542	0.045227	0.0608845	mRNA	P.aeruginosa	P.aeruginosa_exp
NC_002516.2	1958816	1958817	+	1958817	hupB	protein_coding	PA1804	T	GUUGC	865	480	0.010927	0.062988	0.0369575	mRNA	P.aeruginosa	P.aeruginosa_exp
NC_002516.2	1958928	1958929	+	1958929	hupB	protein_coding	PA1804	T	GCUCG	785	370	0.03082	0.077075	0.0539475	mRNA	P.aeruginosa	P.aeruginosa_exp
NC_002516.2	2413043	2413044	+	2413044	hcnB	protein_coding	PA2194	T	GCUGG	567	134	0.086311	0.068136	0.0772235	mRNA	P.aeruginosa	P.aeruginosa_exp
NC_002516.2	2413502	2413503	+	2413503	hcnB	protein_coding	PA2194	T	AUUCC	148	46	0.41918	0.31127	0.365225	mRNA	P.aeruginosa	P.aeruginosa_exp
NC_002516.2	2414666	2414667	+	2414667	hcnC	protein_coding	PA2195	T	GAUCG	214	84	0.11116	0.058025	0.0845925	mRNA	P.aeruginosa	P.aeruginosa_exp
NC_002516.2	2415291	2415292	+	2415292	hcnC	protein_coding	PA2195	T	GCUCG	400	114	0.08261	0.098904	0.090757	mRNA	P.aeruginosa	P.aeruginosa_exp
NC_002516.2	2415412	2415413	+	2415413	hcnC	protein_coding	PA2195	T	GCUGG	507	125	0.044636	0.07273	0.058683	mRNA	P.aeruginosa	P.aeruginosa_exp
NC_002516.2	2475651	2475652	+	2475652	bkdB	protein_coding	PA2249	T	GGUGG	206	68	0.088026	0.088026	0.088026	mRNA	P.aeruginosa	P.aeruginosa_exp
NC_002516.2	2475965	2475966	+	2475966	bkdB	protein_coding	PA2249	T	GUUCG	149	44	0.10521	0.13711	0.12116	mRNA	P.aeruginosa	P.aeruginosa_exp
NC_002516.2	2477769	2477770	+	2477770	lpdV	protein_coding	PA2250	T	GGUCG	223	68	0.11894	0.12723	0.123085	mRNA	P.aeruginosa	P.aeruginosa_exp
NC_002516.2	2478018	2478019	+	2478019	lpdV	protein_coding	PA2250	T	GGUGG	183	55	0.099805	0.10852	0.1041625	mRNA	P.aeruginosa	P.aeruginosa_exp
NC_002516.2	2987371	2987372	+	2987372	nuoF	protein_coding	PA2641	T	GCUGC	475	161	0.12405	0.135	0.129525	mRNA	P.aeruginosa	P.aeruginosa_exp
NC_002516.2	2988762	2988763	+	2988763	nuoG	protein_coding	PA2642	T	CCUGA	129	68	0.18127	0.13868	0.159975	mRNA	P.aeruginosa	P.aeruginosa_exp
NC_002516.2	2989154	2989155	+	2989155	nuoG	protein_coding	PA2642	T	CUUCG	405	108	0.048545	0.11314	0.0808425	mRNA	P.aeruginosa	P.aeruginosa_exp
NC_002516.2	2995565	2995566	+	2995566	nuoM	protein_coding	PA2648	T	GCUGU	280	114	0.10983	0.054257	0.0820435	mRNA	P.aeruginosa	P.aeruginosa_exp
NC_002516.2	3219882	3219883	+	3219883	PA2867	protein_coding	PA2867	T	GUUGG	325	164	0.12197	0.043091	0.0825305	mRNA	P.aeruginosa	P.aeruginosa_exp
NC_002516.2	3335491	3335492	+	3335492	rne	protein_coding	PA2976	T	GGUCC	397	170	0.056069	0.023942	0.0400055	mRNA	P.aeruginosa	P.aeruginosa_exp
NC_002516.2	3394858	3394859	+	3394859	PA3031	protein_coding	PA3031	T	CCUCG	475	181	0.07295	0.027021	0.0499855	mRNA	P.aeruginosa	P.aeruginosa_exp
NC_002516.2	3593910	3593911	+	3593911	PA3202	protein_coding	PA3202	T	CCUGA	324	92	0.073265	0.10687	0.0900675	mRNA	P.aeruginosa	P.aeruginosa_exp
NC_002516.2	3594254	3594255	+	3594255	PA3203	protein_coding	PA3203	T	CUUCC	165	46	0.28531	0.2131	0.249205	mRNA	P.aeruginosa	P.aeruginosa_exp
NC_002516.2	3651424	3651425	+	3651425	PA3263	protein_coding	PA3263	T	GCUCC	234	58	0.082254	0.053716	0.067985	mRNA	P.aeruginosa	P.aeruginosa_exp
NC_002516.2	3710266	3710267	+	3710267	PA3309	protein_coding	PA3309	T	UCUCC	1485	615	0.011465	0.055501	0.033483	mRNA	P.aeruginosa	P.aeruginosa_exp
NC_002516.2	3710567	3710568	+	3710568	PA3309	protein_coding	PA3309	T	GGUGG	2592	898	0.076058	0.060824	0.068441	mRNA	P.aeruginosa	P.aeruginosa_exp
NC_002516.2	3710612	3710613	+	3710613	PA3309	protein_coding	PA3309	T	GCUCG	4004	1223	0.060149	0.098904	0.0795265	mRNA	P.aeruginosa	P.aeruginosa_exp
NC_002516.2	3763074	3763075	+	3763075	flgM	protein_coding	PA3351	T	GGUCG	509	176	0.043672	0.1231	0.083386	mRNA	P.aeruginosa	P.aeruginosa_exp
NC_002516.2	3763104	3763105	+	3763105	flgM	protein_coding	PA3351	T	GCUCG	634	203	0.15975	0.024778	0.092264	mRNA	P.aeruginosa	P.aeruginosa_exp
NC_002516.2	3764164	3764165	+	3764165	PA3353	protein_coding	PA3353	T	ACUCC	106	47	0.32047	0.16567	0.24307	mRNA	P.aeruginosa	P.aeruginosa_exp
NC_002516.2	3950362	3950363	+	3950363	bfrB	protein_coding	PA3531	T	CCUCC	242	118	0.084779	0.049623	0.067201	mRNA	P.aeruginosa	P.aeruginosa_exp
NC_002516.2	3958133	3958134	+	3958134	PA3536	protein_coding	PA3536	T	CCUCC	1000	515	0.028314	0.01586	0.022087	mRNA	P.aeruginosa	P.aeruginosa_exp
NC_002516.2	4346992	4346993	+	4346993	narL	protein_coding	PA3879	T	GGUCG	443	182	0.089015	0.071258	0.0801365	mRNA	P.aeruginosa	P.aeruginosa_exp
NC_002516.2	4347649	4347650	+	4347650	PA3880	protein_coding	PA3880	T	CUUCC	347	126	0.19298	0.30154	0.24726	mRNA	P.aeruginosa	P.aeruginosa_exp
NC_002516.2	4347678	4347679	+	4347679	PA3880	protein_coding	PA3880	T	GCUCC	392	120	0.02399	0.13027	0.07713	mRNA	P.aeruginosa	P.aeruginosa_exp
NC_002516.2	4418381	4418382	+	4418382	PA3940	protein_coding	PA3940	T	GCUCG	556	274	0.098904	0.11993	0.109417	mRNA	P.aeruginosa	P.aeruginosa_exp
NC_002516.2	4418390	4418391	+	4418391	PA3940	protein_coding	PA3940	T	GCUCG	538	265	0.060149	0.018677	0.039413	mRNA	P.aeruginosa	P.aeruginosa_exp
NC_002516.2	4418464	4418465	+	4418465	PA3940	protein_coding	PA3940	T	UCUCC	450	216	0.044757	0.015245	0.030001	mRNA	P.aeruginosa	P.aeruginosa_exp
NC_002516.2	4544654	4544655	+	4544655	oprG	protein_coding	PA4067	T	CCUCC	4488	2098	0.043596	0.040565	0.0420805	mRNA	P.aeruginosa	P.aeruginosa_exp
NC_002516.2	4544814	4544815	+	4544815	oprG	protein_coding	PA4067	T	GCUCG	2087	1022	0.060149	0.054397	0.057273	mRNA	P.aeruginosa	P.aeruginosa_exp
NC_002516.2	4621996	4621997	+	4621997	PA4132	protein_coding	PA4132	T	CUUCG	175	64	0.13572	0.06533	0.100525	mRNA	P.aeruginosa	P.aeruginosa_exp
NC_002516.2	4856966	4856967	+	4856967	pykA	protein_coding	PA4329	T	GUUCG	226	117	0.084132	0.052902	0.068517	mRNA	P.aeruginosa	P.aeruginosa_exp
NC_002516.2	4893575	4893576	+	4893576	sodB	protein_coding	PA4366	T	GCUCC	1454	423	0.02061	0.037353	0.0289815	mRNA	P.aeruginosa	P.aeruginosa_exp
NC_002516.2	4893862	4893863	+	4893863	sodB	protein_coding	PA4366	T	GAUCG	390	177	0.063048	0.027023	0.0450355	mRNA	P.aeruginosa	P.aeruginosa_exp
NC_002516.2	4994925	4994926	+	4994926	ptsN	protein_coding	PA4464	T	ACUCG	536	239	0.063597	0.045233	0.054415	mRNA	P.aeruginosa	P.aeruginosa_exp
NC_002516.2	4995019	4995020	+	4995020	ptsN	protein_coding	PA4464	T	GCUCC	800	340	0.030702	0.017215	0.0239585	mRNA	P.aeruginosa	P.aeruginosa_exp
NC_002516.2	4995255	4995256	+	4995256	PA4465	protein_coding	PA4465	T	GCUCG	528	237	0.18781	0.093524	0.140667	mRNA	P.aeruginosa	P.aeruginosa_exp
NC_002516.2	4995391	4995392	+	4995392	PA4465	protein_coding	PA4465	T	GGUGG	219	132	0.13683	0.13405	0.13544	mRNA	P.aeruginosa	P.aeruginosa_exp
NC_002516.2	5118568	5118569	+	5118569	PA4571	protein_coding	PA4571	T	GCUCG	273	129	0.060149	0.2013	0.1307245	mRNA	P.aeruginosa	P.aeruginosa_exp
NC_002516.2	5126181	5126182	+	5126182	PA4578	protein_coding	PA4578	T	GCUCG	881	382	0.065845	0.012514	0.0391795	mRNA	P.aeruginosa	P.aeruginosa_exp
NC_002516.2	5126227	5126228	+	5126228	PA4578	protein_coding	PA4578	T	GCUCC	906	336	0.0069344	0.066542	0.0367382	mRNA	P.aeruginosa	P.aeruginosa_exp
NC_002516.2	5126412	5126413	+	5126413	PA4578	protein_coding	PA4578	T	GCUCG	837	285	0.093524	0.2013	0.147412	mRNA	P.aeruginosa	P.aeruginosa_exp
NC_002516.2	5126469	5126470	+	5126470	PA4578	protein_coding	PA4578	T	GCUGA	639	285	0.092502	0.029406	0.060954	mRNA	P.aeruginosa	P.aeruginosa_exp
NC_002516.2	5126546	5126547	+	5126547	PA4578	protein_coding	PA4578	T	UCUCC	507	205	0.041137	0.033839	0.037488	mRNA	P.aeruginosa	P.aeruginosa_exp
NC_002516.2	5136374	5136375	+	5136375	ccpR	protein_coding	PA4587	T	CCUCG	649	215	0.07295	0.1111	0.092025	mRNA	P.aeruginosa	P.aeruginosa_exp
NC_002516.2	5136669	5136670	+	5136670	ccpR	protein_coding	PA4587	T	GAUGG	562	207	0.036555	0.014843	0.025699	mRNA	P.aeruginosa	P.aeruginosa_exp
NC_002516.2	5168926	5168927	+	5168927	PA4610	protein_coding	PA4610	T	GGUGG	148	58	0.12281	0.051534	0.087172	mRNA	P.aeruginosa	P.aeruginosa_exp
NC_002516.2	5168992	5168993	+	5168993	PA4610	protein_coding	PA4610	T	GGUGG	140	40	0.12845	0.21309	0.17077	mRNA	P.aeruginosa	P.aeruginosa_exp
NC_002516.2	5239949	5239950	+	5239950	PA4671	protein_coding	PA4671	T	CCUGU	443	186	0.051194	0.030501	0.0408475	mRNA	P.aeruginosa	P.aeruginosa_exp
NC_002516.2	5302580	5302581	+	5302581	dksA	protein_coding	PA4723	T	CUUCC	280	124	0.12667	0.3604	0.243535	mRNA	P.aeruginosa	P.aeruginosa_exp
NC_002516.2	5443190	5443191	+	5443191	accC	protein_coding	PA4848	T	GCUCC	911	329	0.082254	0.047215	0.0647345	mRNA	P.aeruginosa	P.aeruginosa_exp
NC_002516.2	5443285	5443286	+	5443286	accC	protein_coding	PA4848	T	GGUGG	755	431	0.038969	0.019729	0.029349	mRNA	P.aeruginosa	P.aeruginosa_exp
NC_002516.2	5443546	5443547	+	5443547	accC	protein_coding	PA4848	T	GCUCG	672	325	0.054397	0.03082	0.0426085	mRNA	P.aeruginosa	P.aeruginosa_exp
NC_002516.2	5443663	5443664	+	5443664	accC	protein_coding	PA4848	T	ACUCG	491	207	0.045233	0.1369	0.0910665	mRNA	P.aeruginosa	P.aeruginosa_exp
NC_002516.2	5518127	5518128	+	5518128	PA4918	protein_coding	PA4918	T	GAUCG	261	98	0.11116	0.047858	0.079509	mRNA	P.aeruginosa	P.aeruginosa_exp
NC_002516.2	5518250	5518251	+	5518251	PA4918	protein_coding	PA4918	T	CGUGA	186	102	0.10217	0.054053	0.0781115	mRNA	P.aeruginosa	P.aeruginosa_exp
NC_002516.2	5519356	5519357	+	5519357	pncB1	protein_coding	PA4919	T	GCUGG	591	192	0.010191	0.11686	0.0635255	mRNA	P.aeruginosa	P.aeruginosa_exp
NC_002516.2	5519761	5519762	+	5519762	nadE	protein_coding	PA4920	T	GUUCC	207	78	0.09235	0.099802	0.096076	mRNA	P.aeruginosa	P.aeruginosa_exp
NC_002516.2	5519780	5519781	+	5519781	nadE	protein_coding	PA4920	T	CGUGC	244	76	0.087222	0.044735	0.0659785	mRNA	P.aeruginosa	P.aeruginosa_exp
NC_002516.2	5520541	5520542	+	5520542	nadE	protein_coding	PA4920	T	CCUCC	224	73	0.10453	0.15551	0.13002	mRNA	P.aeruginosa	P.aeruginosa_exp
NC_002516.2	5564979	5564980	+	5564980	fimW	protein_coding	PA4958	T	GGUCG	120	54	0.17853	0.084622	0.131576	mRNA	P.aeruginosa	P.aeruginosa_exp
NC_002516.2	5636520	5636521	+	5636521	aceE	protein_coding	PA5015	T	GCUCC	202	95	0.12445	0.13027	0.12736	mRNA	P.aeruginosa	P.aeruginosa_exp
NC_002516.2	5636593	5636594	+	5636594	aceE	protein_coding	PA5015	T	CUUCC	240	126	0.24165	0.049767	0.1457085	mRNA	P.aeruginosa	P.aeruginosa_exp
NC_002516.2	5639541	5639542	+	5639542	aceF	protein_coding	PA5016	T	GCUCC	1234	589	0.010377	0.030702	0.0205395	mRNA	P.aeruginosa	P.aeruginosa_exp
NC_002516.2	5639774	5639775	+	5639775	aceF	protein_coding	PA5016	T	CAUCC	439	142	0.44485	0.26712	0.355985	mRNA	P.aeruginosa	P.aeruginosa_exp
NC_002516.2	5640022	5640023	+	5640023	aceF	protein_coding	PA5016	T	CUUCC	607	266	0.24165	0.13839	0.19002	mRNA	P.aeruginosa	P.aeruginosa_exp
NC_002516.2	5691239	5691240	+	5691240	argS	protein_coding	PA5051	T	GGUCC	295	158	0.15531	0.056069	0.1056895	mRNA	P.aeruginosa	P.aeruginosa_exp
NC_002516.2	5767681	5767682	+	5767682	glnA	protein_coding	PA5119	T	CCUGC	472	148	0.064702	0.099866	0.082284	mRNA	P.aeruginosa	P.aeruginosa_exp
NC_002516.2	5821249	5821250	+	5821250	arcD	protein_coding	PA5170	T	CCUCG	504	270	0.03752	0.12481	0.081165	mRNA	P.aeruginosa	P.aeruginosa_exp
NC_002516.2	5821651	5821652	+	5821652	arcD	protein_coding	PA5170	T	GCUGG	810	396	0.049408	0.020224	0.034816	mRNA	P.aeruginosa	P.aeruginosa_exp
NC_002516.2	5822055	5822056	+	5822056	arcD	protein_coding	PA5170	T	CCUAU	1073	593	0.020602	0.072244	0.046423	mRNA	P.aeruginosa	P.aeruginosa_exp
NC_002516.2	5822194	5822195	+	5822195	arcD	protein_coding	PA5170	T	GCUGU	1132	512	0.0070552	0.073387	0.0402211	mRNA	P.aeruginosa	P.aeruginosa_exp
NC_002516.2	5822332	5822333	+	5822333	arcD	protein_coding	PA5170	T	CCUCU	1448	598	0.026101	0.031788	0.0289445	mRNA	P.aeruginosa	P.aeruginosa_exp
NC_002516.2	5822448	5822449	+	5822449	arcA	protein_coding	PA5171	T	GCUCG	3038	1214	0.054397	0.088093	0.071245	mRNA	P.aeruginosa	P.aeruginosa_exp
NC_002516.2	5822746	5822747	+	5822747	arcA	protein_coding	PA5171	T	CCUGA	5858	2084	0.068308	0.063311	0.0658095	mRNA	P.aeruginosa	P.aeruginosa_exp
NC_002516.2	5823888	5823889	+	5823889	arcB	protein_coding	PA5172	T	ACUCG	1858	953	0.051419	0.087198	0.0693085	mRNA	P.aeruginosa	P.aeruginosa_exp
NC_002516.2	5823904	5823905	+	5823905	arcB	protein_coding	PA5172	T	CUUCG	1768	984	0.077633	0.061176	0.0694045	mRNA	P.aeruginosa	P.aeruginosa_exp
NC_002516.2	5823958	5823959	+	5823959	arcB	protein_coding	PA5172	T	ACUCC	764	426	0.10554	0.037495	0.0715175	mRNA	P.aeruginosa	P.aeruginosa_exp
NC_002516.2	5824253	5824254	+	5824254	arcB	protein_coding	PA5172	T	GCUCG	1799	783	0.065845	0.071487	0.068666	mRNA	P.aeruginosa	P.aeruginosa_exp
NC_002516.2	5824289	5824290	+	5824290	arcB	protein_coding	PA5172	T	GCUCU	1817	805	0.14757	0.094708	0.121139	mRNA	P.aeruginosa	P.aeruginosa_exp
NC_002516.2	5824987	5824988	+	5824988	arcC	protein_coding	PA5173	T	UCUCG	2359	975	0.035806	0.048745	0.0422755	mRNA	P.aeruginosa	P.aeruginosa_exp
NC_002516.2	5825411	5825412	+	5825412	arcC	protein_coding	PA5173	T	CCUCU	2846	1148	0.051376	0.078538	0.064957	mRNA	P.aeruginosa	P.aeruginosa_exp
NC_002516.2	5944047	5944048	+	5944048	PA5279	protein_coding	PA5279	T	GCUCU	106	29	0.14439	0.21088	0.177635	mRNA	P.aeruginosa	P.aeruginosa_exp
NC_002516.2	5986517	5986518	+	5986518	PA5317	protein_coding	PA5317	T	ACUCG	141	38	0.22857	0.36521	0.29689	mRNA	P.aeruginosa	P.aeruginosa_exp
NC_002516.2	6107441	6107442	+	6107442	adhA	protein_coding	PA5427	T	CCUCU	666	227	0.045829	0.083858	0.0648435	mRNA	P.aeruginosa	P.aeruginosa_exp
NC_002516.2	6109953	6109954	+	6109954	aspA	protein_coding	PA5429	T	CCUCG	490	119	0.18075	0.03752	0.109135	mRNA	P.aeruginosa	P.aeruginosa_exp
NC_002516.2	6135837	6135838	+	6135838	PA5446	protein_coding	PA5446	T	ACUCC	708	291	0.064036	0.13651	0.100273	mRNA	P.aeruginosa	P.aeruginosa_exp
NC_002516.2	6151669	6151670	+	6151670	PA5461	protein_coding	PA5461	T	CCUCC	325	125	0.01586	0.11557	0.065715	mRNA	P.aeruginosa	P.aeruginosa_exp
NC_002516.2	6187296	6187297	+	6187297	thrB	protein_coding	PA5495	T	GCUCG	351	173	0.10952	0.12507	0.117295	mRNA	P.aeruginosa	P.aeruginosa_exp
NC_002516.2	10932	10933	-	10933	glyS	protein_coding	PA0008	A	GGUGC	234	101	0.067875	0.031171	0.049523	mRNA	P.aeruginosa	P.aeruginosa_exp
NC_002516.2	161434	161435	-	161435	PA0141	protein_coding	PA0141	A	GGUCG	749	414	0.10629	0.1554	0.130845	mRNA	P.aeruginosa	P.aeruginosa_exp
NC_002516.2	161440	161441	-	161441	PA0141	protein_coding	PA0141	A	CCUGC	770	474	0.15168	0.0056198	0.0786499	mRNA	P.aeruginosa	P.aeruginosa_exp
NC_002516.2	161446	161447	-	161447	PA0141	protein_coding	PA0141	A	GGUGG	770	466	0.048412	0.026196	0.037304	mRNA	P.aeruginosa	P.aeruginosa_exp
NC_002516.2	428949	428950	-	428950	PA0387	protein_coding	PA0387	A	GCUCC	216	67	0.088441	0.047215	0.067828	mRNA	P.aeruginosa	P.aeruginosa_exp
NC_002516.2	444088	444089	-	444089	PA0401	protein_coding	PA0401	A	CCUCG	268	114	0.032292	0.20088	0.116586	mRNA	P.aeruginosa	P.aeruginosa_exp
NC_002516.2	577635	577636	-	577636	nirF	protein_coding	PA0516	A	GCUCG	291	91	0.11475	0.060149	0.0874495	mRNA	P.aeruginosa	P.aeruginosa_exp
NC_002516.2	577875	577876	-	577876	nirC	protein_coding	PA0517	A	GCUCC	479	109	0.030702	0.027354	0.029028	mRNA	P.aeruginosa	P.aeruginosa_exp
NC_002516.2	578314	578315	-	578315	nirM	protein_coding	PA0518	A	GCUCG	515	200	0.077075	0.08261	0.0798425	mRNA	P.aeruginosa	P.aeruginosa_exp
NC_002516.2	578604	578605	-	578605	nirS	protein_coding	PA0519	A	UCUCG	343	126	0.11748	0.12885	0.123165	mRNA	P.aeruginosa	P.aeruginosa_exp
NC_002516.2	579366	579367	-	579367	nirS	protein_coding	PA0519	A	GAUCG	433	172	0.058025	0.058025	0.058025	mRNA	P.aeruginosa	P.aeruginosa_exp
NC_002516.2	600141	600142	-	600142	PA0542	protein_coding	PA0542	A	GCUGC	412	252	0.135	0.040261	0.0876305	mRNA	P.aeruginosa	P.aeruginosa_exp
NC_002516.2	600230	600231	-	600231	PA0542	protein_coding	PA0542	A	GCUCG	314	111	0.18324	0.098904	0.141072	mRNA	P.aeruginosa	P.aeruginosa_exp
NC_002516.2	1044349	1044350	-	1044350	oprD	protein_coding	PA0958	A	CCUCG	226	118	0.10646	0.03752	0.07199	mRNA	P.aeruginosa	P.aeruginosa_exp
NC_002516.2	1045255	1045256	-	1045256	oprD	protein_coding	PA0958	A	GUUCG	354	190	0.043266	0.12855	0.085908	mRNA	P.aeruginosa	P.aeruginosa_exp
NC_002516.2	1047876	1047877	-	1047877	PA0962	protein_coding	PA0962	A	GUUGC	508	241	0.057966	0.057966	0.057966	mRNA	P.aeruginosa	P.aeruginosa_exp
NC_002516.2	1161991	1161992	-	1161992	braC	protein_coding	PA1074	A	GGUCG	411	176	0.066741	0.14748	0.1071105	mRNA	P.aeruginosa	P.aeruginosa_exp
NC_002516.2	1250817	1250818	-	1250818	nrdB	protein_coding	PA1155	A	GUUGC	361	150	0.10647	0.032254	0.069362	mRNA	P.aeruginosa	P.aeruginosa_exp
NC_002516.2	1251659	1251660	-	1251660	nrdA	protein_coding	PA1156	A	CCUCG	262	69	0.092323	0.1382	0.1152615	mRNA	P.aeruginosa	P.aeruginosa_exp
NC_002516.2	1252288	1252289	-	1252289	nrdA	protein_coding	PA1156	A	CAUCC	208	106	0.59152	0.52859	0.560055	mRNA	P.aeruginosa	P.aeruginosa_exp
NC_002516.2	1252783	1252784	-	1252784	nrdA	protein_coding	PA1156	A	CGUCC	307	122	0.16209	0.17473	0.16841	mRNA	P.aeruginosa	P.aeruginosa_exp
NC_002516.2	1451199	1451200	-	1451200	ansB	protein_coding	PA1337	A	UAUCG	357	134	0.11748	0.17848	0.14798	mRNA	P.aeruginosa	P.aeruginosa_exp
NC_002516.2	1456661	1456662	-	1456662	PA1342	protein_coding	PA1342	A	GGUCG	550	221	0.080198	0.038958	0.059578	mRNA	P.aeruginosa	P.aeruginosa_exp
NC_002516.2	1682738	1682739	-	1682739	hemN	protein_coding	PA1546	A	CUUCG	201	79	0.12076	0.052783	0.0867715	mRNA	P.aeruginosa	P.aeruginosa_exp
NC_002516.2	1690091	1690092	-	1690092	ccoP1	protein_coding	PA1552	A	GGUGA	435	183	0.032887	0.010245	0.021566	mRNA	P.aeruginosa	P.aeruginosa_exp
NC_002516.2	1693873	1693874	-	1693874	ccoP2	protein_coding	PA1555	A	GGUGG	442	140	0.032609	0.019729	0.026169	mRNA	P.aeruginosa	P.aeruginosa_exp
NC_002516.2	1693977	1693978	-	1693978	ccoP2	protein_coding	PA1555	A	GCUGG	315	116	0.086311	0.039829	0.06307	mRNA	P.aeruginosa	P.aeruginosa_exp
NC_002516.2	1694201	1694202	-	1694202	ccoQ2	protein_coding	PA1555.1	A	ACUCG	820	419	0.07552	0.05754	0.06653	mRNA	P.aeruginosa	P.aeruginosa_exp
NC_002516.2	1694495	1694496	-	1694496	ccoO2	protein_coding	PA1556	A	ACUCC	1829	721	0.009611	0.097498	0.0535545	mRNA	P.aeruginosa	P.aeruginosa_exp
NC_002516.2	1694636	1694637	-	1694637	ccoO2	protein_coding	PA1556	A	ACUCG	959	325	0.16765	0.1576	0.162625	mRNA	P.aeruginosa	P.aeruginosa_exp
NC_002516.2	1695536	1695537	-	1695537	ccoN2	protein_coding	PA1557	A	GCUGA	285	182	0.28689	0.21308	0.249985	mRNA	P.aeruginosa	P.aeruginosa_exp
NC_002516.2	1695647	1695648	-	1695648	ccoN2	protein_coding	PA1557	A	CGUGG	446	183	0.034282	0.058705	0.0464935	mRNA	P.aeruginosa	P.aeruginosa_exp
NC_002516.2	1695848	1695849	-	1695849	ccoN2	protein_coding	PA1557	A	GGUGG	614	249	0.032609	0.0099264	0.0212677	mRNA	P.aeruginosa	P.aeruginosa_exp
NC_002516.2	1734928	1734929	-	1734929	PA1592	protein_coding	PA1592	A	ACUCC	1162	491	0.089329	0.046487	0.067908	mRNA	P.aeruginosa	P.aeruginosa_exp
NC_002516.2	1735013	1735014	-	1735014	PA1592	protein_coding	PA1592	A	CCUGG	994	395	0.086933	0.033823	0.060378	mRNA	P.aeruginosa	P.aeruginosa_exp
NC_002516.2	1935662	1935663	-	1935663	acnB	protein_coding	PA1787	A	GCUGG	422	224	0.0952	0.039829	0.0675145	mRNA	P.aeruginosa	P.aeruginosa_exp
NC_002516.2	1935893	1935894	-	1935894	acnB	protein_coding	PA1787	A	GAUCG	291	106	0.16	0.042712	0.101356	mRNA	P.aeruginosa	P.aeruginosa_exp
NC_002516.2	1936403	1936404	-	1936404	acnB	protein_coding	PA1787	A	CGUCG	266	189	0.063776	0.10998	0.086878	mRNA	P.aeruginosa	P.aeruginosa_exp
NC_002516.2	1936460	1936461	-	1936461	acnB	protein_coding	PA1787	A	UCUGC	517	209	0.047063	0.066942	0.0570025	mRNA	P.aeruginosa	P.aeruginosa_exp
NC_002516.2	1936462	1936463	-	1936463	acnB	protein_coding	PA1787	A	GGUCU	513	212	0.022611	0.032479	0.027545	mRNA	P.aeruginosa	P.aeruginosa_exp
NC_002516.2	1936548	1936549	-	1936549	acnB	protein_coding	PA1787	A	CCUCC	399	188	0.043596	0.012715	0.0281555	mRNA	P.aeruginosa	P.aeruginosa_exp
NC_002516.2	1936925	1936926	-	1936926	acnB	protein_coding	PA1787	A	GGUCG	384	191	0.034211	0.13541	0.0848105	mRNA	P.aeruginosa	P.aeruginosa_exp
NC_002516.2	1938883	1938884	-	1938884	PA1789	protein_coding	PA1789	A	CCUCG	305	162	0.06303	0.14697	0.105	mRNA	P.aeruginosa	P.aeruginosa_exp
NC_002516.2	2965580	2965581	-	2965581	icd	protein_coding	PA2623	A	GCUCG	222	108	0.16927	0.10423	0.13675	mRNA	P.aeruginosa	P.aeruginosa_exp
NC_002516.2	2965696	2965697	-	2965697	icd	protein_coding	PA2623	A	CAUGG	547	243	0.13872	0.065084	0.101902	mRNA	P.aeruginosa	P.aeruginosa_exp
NC_002516.2	2966341	2966342	-	2966342	icd	protein_coding	PA2623	A	CUUCC	406	167	0.13839	0.23234	0.185365	mRNA	P.aeruginosa	P.aeruginosa_exp
NC_002516.2	3102136	3102137	-	3102137	pheT	protein_coding	PA2739	A	GCUCG	198	92	0.18324	0.11993	0.151585	mRNA	P.aeruginosa	P.aeruginosa_exp
NC_002516.2	3104296	3104297	-	3104297	infC	protein_coding	PA2743	A	GCUCC	732	488	0.060158	0.043943	0.0520505	mRNA	P.aeruginosa	P.aeruginosa_exp
NC_002516.2	3311042	3311043	-	3311043	etfA	protein_coding	PA2951	A	CUUCC	662	207	0.13839	0.18257	0.16048	mRNA	P.aeruginosa	P.aeruginosa_exp
NC_002516.2	3311126	3311127	-	3311127	etfA	protein_coding	PA2951	A	UCUCC	668	286	0.11654	0.11977	0.118155	mRNA	P.aeruginosa	P.aeruginosa_exp
NC_002516.2	3311404	3311405	-	3311405	etfA	protein_coding	PA2951	A	GCUGG	1126	426	0.044636	0.039829	0.0422325	mRNA	P.aeruginosa	P.aeruginosa_exp
NC_002516.2	3311791	3311792	-	3311792	etfB	protein_coding	PA2952	A	GCUCC	520	283	0.037353	0.056944	0.0471485	mRNA	P.aeruginosa	P.aeruginosa_exp
NC_002516.2	3312126	3312127	-	3312127	etfB	protein_coding	PA2952	A	CCUCG	775	287	0.05801	0.010944	0.034477	mRNA	P.aeruginosa	P.aeruginosa_exp
NC_002516.2	3312190	3312191	-	3312191	etfB	protein_coding	PA2952	A	ACUCC	818	279	0.18645	0.1727	0.179575	mRNA	P.aeruginosa	P.aeruginosa_exp
NC_002516.2	3325074	3325075	-	3325075	acpP	protein_coding	PA2966	A	ACUCC	785	539	0.081031	0.046487	0.063759	mRNA	P.aeruginosa	P.aeruginosa_exp
NC_002516.2	3326705	3326706	-	3326706	fabD	protein_coding	PA2968	A	GUUCC	147	108	0.1035	0.16984	0.13667	mRNA	P.aeruginosa	P.aeruginosa_exp
NC_002516.2	3359444	3359445	-	3359445	PA3001	protein_coding	PA3001	A	GGUUU	114	50	0.27041	0.40654	0.338475	mRNA	P.aeruginosa	P.aeruginosa_exp
NC_002516.2	3436842	3436843	-	3436843	gdhB	protein_coding	PA3068	A	GCUGG	428	144	0.086311	0.030102	0.0582065	mRNA	P.aeruginosa	P.aeruginosa_exp
NC_002516.2	3437124	3437125	-	3437125	gdhB	protein_coding	PA3068	A	CCUCG	460	167	0.05295	0.087537	0.0702435	mRNA	P.aeruginosa	P.aeruginosa_exp
NC_002516.2	3437665	3437666	-	3437666	gdhB	protein_coding	PA3068	A	CUUCC	334	124	0.20316	0.14984	0.1765	mRNA	P.aeruginosa	P.aeruginosa_exp
NC_002516.2	3439656	3439657	-	3439657	gdhB	protein_coding	PA3068	A	GCUCG	592	201	0.16927	0.024778	0.097024	mRNA	P.aeruginosa	P.aeruginosa_exp
NC_002516.2	3439801	3439802	-	3439802	gdhB	protein_coding	PA3068	A	UCUCC	539	150	0.037498	0.069564	0.053531	mRNA	P.aeruginosa	P.aeruginosa_exp
NC_002516.2	3439974	3439975	-	3439975	gdhB	protein_coding	PA3068	A	GAUCC	287	124	0.22541	0.090609	0.1580095	mRNA	P.aeruginosa	P.aeruginosa_exp
NC_002516.2	3440502	3440503	-	3440503	gdhB	protein_coding	PA3068	A	GAUCC	332	131	0.1678	0.35668	0.26224	mRNA	P.aeruginosa	P.aeruginosa_exp
NC_002516.2	3495464	3495465	-	3495465	fimV	protein_coding	PA3115	A	GUUGC	129	48	0.21301	0.10178	0.157395	mRNA	P.aeruginosa	P.aeruginosa_exp
NC_002516.2	3496315	3496316	-	3496316	fimV	protein_coding	PA3115	A	GUUGC	632	203	0.052905	0.097062	0.0749835	mRNA	P.aeruginosa	P.aeruginosa_exp
NC_002516.2	3496325	3496326	-	3496326	fimV	protein_coding	PA3115	A	GGUCG	653	209	0.048351	0.062192	0.0552715	mRNA	P.aeruginosa	P.aeruginosa_exp
NC_002516.2	3496364	3496365	-	3496365	fimV	protein_coding	PA3115	A	GGUCG	486	178	0.0049952	0.1231	0.0640476	mRNA	P.aeruginosa	P.aeruginosa_exp
NC_002516.2	3496572	3496573	-	3496573	fimV	protein_coding	PA3115	A	CUUCC	378	165	0.18257	0.33211	0.25734	mRNA	P.aeruginosa	P.aeruginosa_exp
NC_002516.2	3496710	3496711	-	3496711	fimV	protein_coding	PA3115	A	GCUUU	633	252	0.17934	0.18391	0.181625	mRNA	P.aeruginosa	P.aeruginosa_exp
NC_002516.2	3496937	3496938	-	3496938	fimV	protein_coding	PA3115	A	GGUGG	700	260	0.016475	0.082066	0.0492705	mRNA	P.aeruginosa	P.aeruginosa_exp
NC_002516.2	3548528	3548529	-	3548529	rpsA	protein_coding	PA3162	A	UGUCG	375	256	0.015025	0.078983	0.047004	mRNA	P.aeruginosa	P.aeruginosa_exp
NC_002516.2	3548793	3548794	-	3548794	rpsA	protein_coding	PA3162	A	GUUCU	314	219	0.10571	0.013256	0.059483	mRNA	P.aeruginosa	P.aeruginosa_exp
NC_002516.2	3549387	3549388	-	3549388	rpsA	protein_coding	PA3162	A	UCUCU	881	443	0.045611	0.0042768	0.0249439	mRNA	P.aeruginosa	P.aeruginosa_exp
NC_002516.2	3556855	3556856	-	3556856	gyrA	protein_coding	PA3168	A	AUUCC	317	151	0.46896	0.20332	0.33614	mRNA	P.aeruginosa	P.aeruginosa_exp
NC_002516.2	3557201	3557202	-	3557202	gyrA	protein_coding	PA3168	A	GGUCG	563	213	0.16708	0.1231	0.14509	mRNA	P.aeruginosa	P.aeruginosa_exp
NC_002516.2	3557364	3557365	-	3557365	gyrA	protein_coding	PA3168	A	CCUCG	459	193	0.042705	0.14697	0.0948375	mRNA	P.aeruginosa	P.aeruginosa_exp
NC_002516.2	3557963	3557964	-	3557964	gyrA	protein_coding	PA3168	A	GAUCG	273	106	0.087575	0.13386	0.1107175	mRNA	P.aeruginosa	P.aeruginosa_exp
NC_002516.2	3558191	3558192	-	3558192	gyrA	protein_coding	PA3168	A	GGUGG	109	50	0.13683	0.22542	0.181125	mRNA	P.aeruginosa	P.aeruginosa_exp
NC_002516.2	3571355	3571356	-	3571356	PA3181	protein_coding	PA3181	A	CUUCG	338	150	0.1093	0.081681	0.0954905	mRNA	P.aeruginosa	P.aeruginosa_exp
NC_002516.2	3572055	3572056	-	3572056	pgl	protein_coding	PA3182	A	GUUCG	374	181	0.074904	0.087182	0.081043	mRNA	P.aeruginosa	P.aeruginosa_exp
NC_002516.2	3572164	3572165	-	3572165	pgl	protein_coding	PA3182	A	CUUCC	388	172	0.20316	0.10233	0.152745	mRNA	P.aeruginosa	P.aeruginosa_exp
NC_002516.2	3572360	3572361	-	3572361	zwf	protein_coding	PA3183	A	GGUGG	353	153	0.070001	0.019729	0.044865	mRNA	P.aeruginosa	P.aeruginosa_exp
NC_002516.2	3578373	3578374	-	3578374	PA3187	protein_coding	PA3187	A	CCUCG	196	79	0.16831	0.12027	0.14429	mRNA	P.aeruginosa	P.aeruginosa_exp
NC_002516.2	3581338	3581339	-	3581339	PA3190	protein_coding	PA3190	A	GCUCG	387	220	0.071487	0.048589	0.060038	mRNA	P.aeruginosa	P.aeruginosa_exp
NC_002516.2	3585571	3585572	-	3585572	edd	protein_coding	PA3194	A	GUUGC	366	136	0.092306	0.072913	0.0826095	mRNA	P.aeruginosa	P.aeruginosa_exp
NC_002516.2	3585876	3585877	-	3585877	edd	protein_coding	PA3194	A	CGUUU	476	182	0.24078	0.17778	0.20928	mRNA	P.aeruginosa	P.aeruginosa_exp
NC_002516.2	3586000	3586001	-	3586001	edd	protein_coding	PA3194	A	UCUCG	502	186	0.048745	0.04446	0.0466025	mRNA	P.aeruginosa	P.aeruginosa_exp
NC_002516.2	3746621	3746622	-	3746622	rfaD	protein_coding	PA3337	A	UGUGC	322	172	0.065714	0.094473	0.0800935	mRNA	P.aeruginosa	P.aeruginosa_exp
NC_002516.2	3761351	3761352	-	3761352	PA3349	protein_coding	PA3349	A	CGUCC	349	143	0.1223	0.10126	0.11178	mRNA	P.aeruginosa	P.aeruginosa_exp
NC_002516.2	3761362	3761363	-	3761363	PA3349	protein_coding	PA3349	A	GGUCG	335	141	0.066741	0.02943	0.0480855	mRNA	P.aeruginosa	P.aeruginosa_exp
NC_002516.2	3803111	3803112	-	3803112	fpr	protein_coding	PA3397	A	CCUCG	249	103	0.13377	0.22031	0.17704	mRNA	P.aeruginosa	P.aeruginosa_exp
NC_002516.2	3949453	3949454	-	3949454	PA3529	protein_coding	PA3529	A	CUUCA	349	147	0.15618	0.14637	0.151275	mRNA	P.aeruginosa	P.aeruginosa_exp
NC_002516.2	4046249	4046250	-	4046250	PA3613	protein_coding	PA3613	A	GGUGG	383	121	0.048412	0.051534	0.049973	mRNA	P.aeruginosa	P.aeruginosa_exp
NC_002516.2	4046285	4046286	-	4046286	PA3613	protein_coding	PA3613	A	CUUCC	358	111	0.049767	0.39293	0.2213485	mRNA	P.aeruginosa	P.aeruginosa_exp
NC_002516.2	4069445	4069446	-	4069446	eno	protein_coding	PA3635	A	GGUCG	190	152	0.11475	0.089015	0.1018825	mRNA	P.aeruginosa	P.aeruginosa_exp
NC_002516.2	4075569	4075570	-	4075570	dnaE	protein_coding	PA3640	A	GCUCC	131	49	0.11858	0.063357	0.0909685	mRNA	P.aeruginosa	P.aeruginosa_exp
NC_002516.2	4084161	4084162	-	4084162	lpxD	protein_coding	PA3646	A	GGUCG	202	109	0.11053	0.038958	0.074744	mRNA	P.aeruginosa	P.aeruginosa_exp
NC_002516.2	4093353	4093354	-	4093354	tsf	protein_coding	PA3655	A	CCUCG	271	137	0.087537	0.10646	0.0969985	mRNA	P.aeruginosa	P.aeruginosa_exp
NC_002516.2	4094476	4094477	-	4094477	rpsB	protein_coding	PA3656	A	GCUCG	501	259	0.018677	0.12507	0.0718735	mRNA	P.aeruginosa	P.aeruginosa_exp
NC_002516.2	4195934	4195935	-	4195935	trmD	protein_coding	PA3743	A	GCUGG	294	157	0.14995	0.058842	0.104396	mRNA	P.aeruginosa	P.aeruginosa_exp
NC_002516.2	4247980	4247981	-	4247981	oprC	protein_coding	PA3790	A	UGUGG	367	145	0.044967	0.021096	0.0330315	mRNA	P.aeruginosa	P.aeruginosa_exp
NC_002516.2	4248070	4248071	-	4248071	oprC	protein_coding	PA3790	A	GCUCG	323	114	0.19235	0.048589	0.1204695	mRNA	P.aeruginosa	P.aeruginosa_exp
NC_002516.2	4248571	4248572	-	4248572	oprC	protein_coding	PA3790	A	CCUCG	250	91	0.1157	0.10646	0.11108	mRNA	P.aeruginosa	P.aeruginosa_exp
NC_002516.2	4248597	4248598	-	4248598	oprC	protein_coding	PA3790	A	GAUCG	297	95	0.14271	0.10184	0.122275	mRNA	P.aeruginosa	P.aeruginosa_exp
NC_002516.2	4249288	4249289	-	4249289	oprC	protein_coding	PA3790	A	GCUCG	391	118	0.098904	0.042724	0.070814	mRNA	P.aeruginosa	P.aeruginosa_exp
NC_002516.2	4266685	4266686	-	4266686	ndk	protein_coding	PA3807	A	GUUGU	245	162	0.079571	0.08284	0.0812055	mRNA	P.aeruginosa	P.aeruginosa_exp
NC_002516.2	4344491	4344492	-	4344492	narK1	protein_coding	PA3877	A	CUUCG	357	196	0.0090984	0.12454	0.0668192	mRNA	P.aeruginosa	P.aeruginosa_exp
NC_002516.2	4344524	4344525	-	4344525	narK1	protein_coding	PA3877	A	GCUCG	366	181	0.11993	0.060149	0.0900395	mRNA	P.aeruginosa	P.aeruginosa_exp
NC_002516.2	4344668	4344669	-	4344669	narK1	protein_coding	PA3877	A	CCUCA	702	232	0.040312	0.012342	0.026327	mRNA	P.aeruginosa	P.aeruginosa_exp
NC_002516.2	4344716	4344717	-	4344717	narK1	protein_coding	PA3877	A	GCUCG	321	171	0.11993	0.03082	0.075375	mRNA	P.aeruginosa	P.aeruginosa_exp
NC_002516.2	4384751	4384752	-	4384752	moeA1	protein_coding	PA3914	A	ACUCG	799	152	0.05754	0.03898	0.04826	mRNA	P.aeruginosa	P.aeruginosa_exp
NC_002516.2	4385114	4385115	-	4385115	moeA1	protein_coding	PA3914	A	GCUCG	1017	271	0.077075	0.17397	0.1255225	mRNA	P.aeruginosa	P.aeruginosa_exp
NC_002516.2	4385468	4385469	-	4385469	moaB1	protein_coding	PA3915	A	UCUCG	787	226	0.053001	0.035806	0.0444035	mRNA	P.aeruginosa	P.aeruginosa_exp
NC_002516.2	4385612	4385613	-	4385613	moaB1	protein_coding	PA3915	A	UCUCG	596	222	0.048745	0.018145	0.033445	mRNA	P.aeruginosa	P.aeruginosa_exp
NC_002516.2	4480024	4480025	-	4480025	dacC	protein_coding	PA3999	A	AGUCG	189	51	0.25071	0.2928	0.271755	mRNA	P.aeruginosa	P.aeruginosa_exp
NC_002516.2	4617218	4617219	-	4617219	PA4129	protein_coding	PA4129	A	AGUGG	316	103	0.18915	0.061773	0.1254615	mRNA	P.aeruginosa	P.aeruginosa_exp
NC_002516.2	4617293	4617294	-	4617294	PA4129	protein_coding	PA4129	A	CUUCC	231	78	0.28531	0.11465	0.19998	mRNA	P.aeruginosa	P.aeruginosa_exp
NC_002516.2	4618060	4618061	-	4618061	PA4130	protein_coding	PA4130	A	GCUCC	153	52	0.12152	0.11858	0.12005	mRNA	P.aeruginosa	P.aeruginosa_exp
NC_002516.2	4731876	4731877	-	4731877	pchF	protein_coding	PA4225	A	GGUGG	147	92	0.10272	0.066955	0.0848375	mRNA	P.aeruginosa	P.aeruginosa_exp
NC_002516.2	4732491	4732492	-	4732492	pchF	protein_coding	PA4225	A	CUUCG	278	130	0.044279	0.15031	0.0972945	mRNA	P.aeruginosa	P.aeruginosa_exp
NC_002516.2	4735566	4735567	-	4735567	pchF	protein_coding	PA4225	A	GGUGG	158	59	0.096878	0.051534	0.074206	mRNA	P.aeruginosa	P.aeruginosa_exp
NC_002516.2	4752513	4752514	-	4752514	katA	protein_coding	PA4236	A	UCUCC	598	227	0.044757	0.044757	0.044757	mRNA	P.aeruginosa	P.aeruginosa_exp
NC_002516.2	4753428	4753429	-	4753429	katA	protein_coding	PA4236	A	UCUCC	570	257	0.06257	0.041137	0.0518535	mRNA	P.aeruginosa	P.aeruginosa_exp
NC_002516.2	4754020	4754021	-	4754021	rplQ	protein_coding	PA4237	A	UGUCG	223	178	0.092435	0.018733	0.055584	mRNA	P.aeruginosa	P.aeruginosa_exp
NC_002516.2	4754224	4754225	-	4754225	rplQ	protein_coding	PA4237	A	GAUCA	832	507	0.039347	0.030798	0.0350725	mRNA	P.aeruginosa	P.aeruginosa_exp
NC_002516.2	4754244	4754245	-	4754245	rplQ	protein_coding	PA4237	A	CGUCG	724	502	0.041672	0.041672	0.041672	mRNA	P.aeruginosa	P.aeruginosa_exp
NC_002516.2	4754669	4754670	-	4754670	rpoA	protein_coding	PA4238	A	CCUCC	759	354	0.02522	0.058571	0.0418955	mRNA	P.aeruginosa	P.aeruginosa_exp
NC_002516.2	4755105	4755106	-	4755106	rpoA	protein_coding	PA4238	A	GCUCG	441	360	0.077075	0.1352	0.1061375	mRNA	P.aeruginosa	P.aeruginosa_exp
NC_002516.2	4755212	4755213	-	4755213	rpoA	protein_coding	PA4238	A	GAUCG	376	261	0.07788	0.016348	0.047114	mRNA	P.aeruginosa	P.aeruginosa_exp
NC_002516.2	4756092	4756093	-	4756093	rpsK	protein_coding	PA4240	A	CGUCG	660	500	0.0047551	0.0506	0.02767755	mRNA	P.aeruginosa	P.aeruginosa_exp
NC_002516.2	4756112	4756113	-	4756113	rpsK	protein_coding	PA4240	A	GCUGC	721	613	0.11287	0.013742	0.063306	mRNA	P.aeruginosa	P.aeruginosa_exp
NC_002516.2	4758423	4758424	-	4758424	secY	protein_coding	PA4243	A	GCUAA	1424	487	0.032062	0.079981	0.0560215	mRNA	P.aeruginosa	P.aeruginosa_exp
NC_002516.2	4758430	4758431	-	4758431	secY	protein_coding	PA4243	A	UCUCU	1360	500	0.01275	0.069225	0.0409875	mRNA	P.aeruginosa	P.aeruginosa_exp
NC_002516.2	4758719	4758720	-	4758720	rplO	protein_coding	PA4244	A	CCUCU	1032	439	0.0058737	0.062355	0.03411435	mRNA	P.aeruginosa	P.aeruginosa_exp
NC_002516.2	4759702	4759703	-	4759703	rplR	protein_coding	PA4247	A	GGUCA	824	430	0.054113	0.11688	0.0854965	mRNA	P.aeruginosa	P.aeruginosa_exp
NC_002516.2	4759894	4759895	-	4759895	rplR	protein_coding	PA4247	A	CGUCG	691	457	0.055021	0.028058	0.0415395	mRNA	P.aeruginosa	P.aeruginosa_exp
NC_002516.2	4760036	4760037	-	4760037	rplF	protein_coding	PA4248	A	GUUGC	632	417	0.042662	0.082685	0.0626735	mRNA	P.aeruginosa	P.aeruginosa_exp
NC_002516.2	4760046	4760047	-	4760047	rplF	protein_coding	PA4248	A	GGUCG	623	429	0.019763	0.062192	0.0409775	mRNA	P.aeruginosa	P.aeruginosa_exp
NC_002516.2	4761230	4761231	-	4761231	rpsN	protein_coding	PA4250	A	GGUCG	1306	577	0.024614	0.062192	0.043403	mRNA	P.aeruginosa	P.aeruginosa_exp
NC_002516.2	4761774	4761775	-	4761775	rplE	protein_coding	PA4251	A	GAUCA	714	376	0.043582	0.017768	0.030675	mRNA	P.aeruginosa	P.aeruginosa_exp
NC_002516.2	4761789	4761790	-	4761790	rplE	protein_coding	PA4251	A	GGUCG	520	398	0.13541	0.066741	0.1010755	mRNA	P.aeruginosa	P.aeruginosa_exp
NC_002516.2	4761860	4761861	-	4761861	rplE	protein_coding	PA4251	A	CUUCA	465	319	0.12102	0.12102	0.12102	mRNA	P.aeruginosa	P.aeruginosa_exp
NC_002516.2	4762065	4762066	-	4762066	rplX	protein_coding	PA4252	A	CCUCU	516	316	0.045829	0.051376	0.0486025	mRNA	P.aeruginosa	P.aeruginosa_exp
NC_002516.2	4762952	4762953	-	4762953	rpmC	protein_coding	PA4255	A	UGUGC	766	433	0.026986	0.048752	0.037869	mRNA	P.aeruginosa	P.aeruginosa_exp
NC_002516.2	4762966	4762967	-	4762967	rpmC	protein_coding	PA4255	A	GCUCG	718	444	0.093524	0.098904	0.096214	mRNA	P.aeruginosa	P.aeruginosa_exp
NC_002516.2	4763152	4763153	-	4763153	rplP	protein_coding	PA4256	A	CCUCG	1226	851	0.03752	0.12931	0.083415	mRNA	P.aeruginosa	P.aeruginosa_exp
NC_002516.2	4763284	4763285	-	4763285	rplP	protein_coding	PA4256	A	UAUGG	523	468	0.0068982	0.065637	0.0362676	mRNA	P.aeruginosa	P.aeruginosa_exp
NC_002516.2	4763607	4763608	-	4763608	rpsC	protein_coding	PA4257	A	CAUCG	594	440	0.054593	0.22622	0.1404065	mRNA	P.aeruginosa	P.aeruginosa_exp
NC_002516.2	4763898	4763899	-	4763899	rpsC	protein_coding	PA4257	A	ACUCG	605	327	0.06959	0.12083	0.09521	mRNA	P.aeruginosa	P.aeruginosa_exp
NC_002516.2	4763913	4763914	-	4763914	rpsC	protein_coding	PA4257	A	AAUCC	529	326	0.46692	0.14546	0.30619	mRNA	P.aeruginosa	P.aeruginosa_exp
NC_002516.2	4764489	4764490	-	4764490	rplV	protein_coding	PA4258	A	GGUGG	639	425	0.05774	0.035796	0.046768	mRNA	P.aeruginosa	P.aeruginosa_exp
NC_002516.2	4764519	4764520	-	4764520	rplV	protein_coding	PA4258	A	CUUGG	692	512	0.058355	0.050849	0.054602	mRNA	P.aeruginosa	P.aeruginosa_exp
NC_002516.2	4765349	4765350	-	4765350	rplB	protein_coding	PA4260	A	UCUCC	590	271	0.0076644	0.06257	0.0351172	mRNA	P.aeruginosa	P.aeruginosa_exp
NC_002516.2	4765351	4765352	-	4765352	rplB	protein_coding	PA4260	A	GAUCU	591	272	0.04375	0.012205	0.0279775	mRNA	P.aeruginosa	P.aeruginosa_exp
NC_002516.2	4765947	4765948	-	4765948	rplW	protein_coding	PA4261	A	UCUCG	508	371	0.057229	0.031435	0.044332	mRNA	P.aeruginosa	P.aeruginosa_exp
NC_002516.2	4766036	4766037	-	4766037	rplD	protein_coding	PA4262	A	CGUGA	1324	732	0.020324	0.031721	0.0260225	mRNA	P.aeruginosa	P.aeruginosa_exp
NC_002516.2	4766174	4766175	-	4766175	rplD	protein_coding	PA4262	A	GCUGA	1740	757	0.029406	0.092502	0.060954	mRNA	P.aeruginosa	P.aeruginosa_exp
NC_002516.2	4766237	4766238	-	4766238	rplD	protein_coding	PA4262	A	UGUCG	1876	714	0.047728	0.036992	0.04236	mRNA	P.aeruginosa	P.aeruginosa_exp
NC_002516.2	4767499	4767500	-	4767500	rpsJ	protein_coding	PA4264	A	GCUGA	445	220	0.13339	0.14887	0.14113	mRNA	P.aeruginosa	P.aeruginosa_exp
NC_002516.2	4767531	4767532	-	4767532	rpsJ	protein_coding	PA4264	A	CCUCU	731	378	0.031788	0.028949	0.0303685	mRNA	P.aeruginosa	P.aeruginosa_exp
NC_002516.2	4769431	4769432	-	4769432	fusA1	protein_coding	PA4266	A	CAUCG	565	338	0.14844	0.33445	0.241445	mRNA	P.aeruginosa	P.aeruginosa_exp
NC_002516.2	4769906	4769907	-	4769907	fusA1	protein_coding	PA4266	A	UCUCG	1031	442	0.018145	0.073868	0.0460065	mRNA	P.aeruginosa	P.aeruginosa_exp
NC_002516.2	4770101	4770102	-	4770102	fusA1	protein_coding	PA4266	A	ACUCG	1583	672	0.032659	0.06959	0.0511245	mRNA	P.aeruginosa	P.aeruginosa_exp
NC_002516.2	4770643	4770644	-	4770644	fusA1	protein_coding	PA4266	A	GCUCG	996	556	0.071487	0.024778	0.0481325	mRNA	P.aeruginosa	P.aeruginosa_exp
NC_002516.2	4771336	4771337	-	4771337	rpsG	protein_coding	PA4267	A	CUUCG	665	352	0.15031	0.15747	0.15389	mRNA	P.aeruginosa	P.aeruginosa_exp
NC_002516.2	4772504	4772505	-	4772505	rpoC	protein_coding	PA4269	A	GUUCC	310	132	0.073338	0.088592	0.080965	mRNA	P.aeruginosa	P.aeruginosa_exp
NC_002516.2	4772896	4772897	-	4772897	rpoC	protein_coding	PA4269	A	CGUCA	223	108	0.074007	0.029087	0.051547	mRNA	P.aeruginosa	P.aeruginosa_exp
NC_002516.2	4773044	4773045	-	4773045	rpoC	protein_coding	PA4269	A	GUUCG	720	299	0.040026	0.062413	0.0512195	mRNA	P.aeruginosa	P.aeruginosa_exp
NC_002516.2	4773277	4773278	-	4773278	rpoC	protein_coding	PA4269	A	CGUCC	644	344	0.079408	0.041034	0.060221	mRNA	P.aeruginosa	P.aeruginosa_exp
NC_002516.2	4773560	4773561	-	4773561	rpoC	protein_coding	PA4269	A	GCUGG	1208	469	0.020224	0.058842	0.039533	mRNA	P.aeruginosa	P.aeruginosa_exp
NC_002516.2	4773623	4773624	-	4773624	rpoC	protein_coding	PA4269	A	GGUGA	779	410	0.032887	0.022893	0.02789	mRNA	P.aeruginosa	P.aeruginosa_exp
NC_002516.2	4773645	4773646	-	4773646	rpoC	protein_coding	PA4269	A	CCUCC	899	398	0.01586	0.037521	0.0266905	mRNA	P.aeruginosa	P.aeruginosa_exp
NC_002516.2	4773728	4773729	-	4773729	rpoC	protein_coding	PA4269	A	UGUCA	499	297	0.039683	0.0073789	0.02353095	mRNA	P.aeruginosa	P.aeruginosa_exp
NC_002516.2	4774291	4774292	-	4774292	rpoC	protein_coding	PA4269	A	GGUGC	256	169	0.074391	0.14902	0.1117055	mRNA	P.aeruginosa	P.aeruginosa_exp
NC_002516.2	4775068	4775069	-	4775069	rpoC	protein_coding	PA4269	A	GUUCC	451	207	0.077185	0.09235	0.0847675	mRNA	P.aeruginosa	P.aeruginosa_exp
NC_002516.2	4776101	4776102	-	4776102	rpoC	protein_coding	PA4269	A	CCUGC	472	243	0.085015	0.038452	0.0617335	mRNA	P.aeruginosa	P.aeruginosa_exp
NC_002516.2	4777337	4777338	-	4777338	rpoB	protein_coding	PA4270	A	UCUCG	579	325	0.027035	0.073868	0.0504515	mRNA	P.aeruginosa	P.aeruginosa_exp
NC_002516.2	4777437	4777438	-	4777438	rpoB	protein_coding	PA4270	A	GCUCC	539	284	0.040655	0.02061	0.0306325	mRNA	P.aeruginosa	P.aeruginosa_exp
NC_002516.2	4777702	4777703	-	4777703	rpoB	protein_coding	PA4270	A	CGUCG	654	248	0.0506	0.032626	0.041613	mRNA	P.aeruginosa	P.aeruginosa_exp
NC_002516.2	4777951	4777952	-	4777952	rpoB	protein_coding	PA4270	A	GGUCG	931	370	0.043672	0.0099538	0.0268129	mRNA	P.aeruginosa	P.aeruginosa_exp
NC_002516.2	4778082	4778083	-	4778083	rpoB	protein_coding	PA4270	A	GCUCG	635	410	0.060149	0.024778	0.0424635	mRNA	P.aeruginosa	P.aeruginosa_exp
NC_002516.2	4778134	4778135	-	4778135	rpoB	protein_coding	PA4270	A	GGUCC	550	320	0.0048573	0.11993	0.06239365	mRNA	P.aeruginosa	P.aeruginosa_exp
NC_002516.2	4778434	4778435	-	4778435	rpoB	protein_coding	PA4270	A	UGUGA	954	366	0.0086227	0.036731	0.02267685	mRNA	P.aeruginosa	P.aeruginosa_exp
NC_002516.2	4778448	4778449	-	4778449	rpoB	protein_coding	PA4270	A	GCUCG	924	356	0.14515	0.1352	0.140175	mRNA	P.aeruginosa	P.aeruginosa_exp
NC_002516.2	4778590	4778591	-	4778591	rpoB	protein_coding	PA4270	A	CCUCG	658	262	0.05295	0.07295	0.06295	mRNA	P.aeruginosa	P.aeruginosa_exp
NC_002516.2	4779011	4779012	-	4779012	rpoB	protein_coding	PA4270	A	UCUCC	1254	512	0.033839	0.026462	0.0301505	mRNA	P.aeruginosa	P.aeruginosa_exp
NC_002516.2	4779205	4779206	-	4779206	rpoB	protein_coding	PA4270	A	CGUGG	719	358	0.020707	0.047677	0.034192	mRNA	P.aeruginosa	P.aeruginosa_exp
NC_002516.2	4779235	4779236	-	4779236	rpoB	protein_coding	PA4270	A	CGUCG	570	259	0.080952	0.18634	0.133646	mRNA	P.aeruginosa	P.aeruginosa_exp
NC_002516.2	4779410	4779411	-	4779411	rpoB	protein_coding	PA4270	A	UGUCG	269	139	0.065264	0.047728	0.056496	mRNA	P.aeruginosa	P.aeruginosa_exp
NC_002516.2	4780931	4780932	-	4780932	rplL	protein_coding	PA4271	A	GCUCC	1384	645	0.053716	0.02399	0.038853	mRNA	P.aeruginosa	P.aeruginosa_exp
NC_002516.2	4781060	4781061	-	4781061	rplL	protein_coding	PA4271	A	GCUGC	1879	852	0.15621	0.135	0.145605	mRNA	P.aeruginosa	P.aeruginosa_exp
NC_002516.2	4781571	4781572	-	4781572	rplJ	protein_coding	PA4272	A	GCUCA	711	488	0.064563	0.036753	0.050658	mRNA	P.aeruginosa	P.aeruginosa_exp
NC_002516.2	4782255	4782256	-	4782256	rplA	protein_coding	PA4273	A	AGUCG	702	351	0.13682	0.049567	0.0931935	mRNA	P.aeruginosa	P.aeruginosa_exp
NC_002516.2	4782591	4782592	-	4782592	rplA	protein_coding	PA4273	A	GCUGG	458	349	0.049408	0.010191	0.0297995	mRNA	P.aeruginosa	P.aeruginosa_exp
NC_002516.2	4782838	4782839	-	4782839	rplK	protein_coding	PA4274	A	GCUCG	616	416	0.03082	0.093524	0.062172	mRNA	P.aeruginosa	P.aeruginosa_exp
NC_002516.2	4783050	4783051	-	4783051	rplK	protein_coding	PA4274	A	CGUCG	968	755	0.041672	0.055021	0.0483465	mRNA	P.aeruginosa	P.aeruginosa_exp
NC_002516.2	4783133	4783134	-	4783134	rplK	protein_coding	PA4274	A	CUUGU	223	174	0.046897	0.088695	0.067796	mRNA	P.aeruginosa	P.aeruginosa_exp
NC_002516.2	4880498	4880499	-	4880499	PA4352	protein_coding	PA4352	A	CGUCG	595	304	0.14164	0.10998	0.12581	mRNA	P.aeruginosa	P.aeruginosa_exp
NC_002516.2	4880540	4880541	-	4880541	PA4352	protein_coding	PA4352	A	CGUCG	661	298	0.089377	0.097696	0.0935365	mRNA	P.aeruginosa	P.aeruginosa_exp
NC_002516.2	4880642	4880643	-	4880643	PA4352	protein_coding	PA4352	A	GUUCG	554	251	0.033502	0.062413	0.0479575	mRNA	P.aeruginosa	P.aeruginosa_exp
NC_002516.2	4881144	4881145	-	4881145	PA4352	protein_coding	PA4352	A	CCUCG	1347	395	0.027021	0.12027	0.0736455	mRNA	P.aeruginosa	P.aeruginosa_exp
NC_002516.2	4881147	4881148	-	4881148	PA4352	protein_coding	PA4352	A	UGUCC	1274	403	0.12336	0.099138	0.111249	mRNA	P.aeruginosa	P.aeruginosa_exp
NC_002516.2	4915553	4915554	-	4915554	groEL	protein_coding	PA4385	A	GAUCG	2294	895	0.052962	0.17265	0.112806	mRNA	P.aeruginosa	P.aeruginosa_exp
NC_002516.2	4916384	4916385	-	4916385	groEL	protein_coding	PA4385	A	GCUGC	9345	2619	0.11287	0.065569	0.0892195	mRNA	P.aeruginosa	P.aeruginosa_exp
NC_002516.2	4916417	4916418	-	4916418	groEL	protein_coding	PA4385	A	GGUGC	8371	2421	0.03457	0.031171	0.0328705	mRNA	P.aeruginosa	P.aeruginosa_exp
NC_002516.2	4916583	4916584	-	4916584	groEL	protein_coding	PA4385	A	GCUCG	4200	1994	0.093524	0.071487	0.0825055	mRNA	P.aeruginosa	P.aeruginosa_exp
NC_002516.2	4916744	4916745	-	4916745	groEL	protein_coding	PA4385	A	UAUCG	2547	1093	0.092568	0.048238	0.070403	mRNA	P.aeruginosa	P.aeruginosa_exp
NC_002516.2	4916746	4916747	-	4916747	groEL	protein_coding	PA4385	A	GCUAU	2711	1124	0.054166	0.054166	0.054166	mRNA	P.aeruginosa	P.aeruginosa_exp
NC_002516.2	4916866	4916867	-	4916867	groEL	protein_coding	PA4385	A	GGUGA	3855	1834	0.025402	0.032887	0.0291445	mRNA	P.aeruginosa	P.aeruginosa_exp
NC_002516.2	4916945	4916946	-	4916946	groEL	protein_coding	PA4385	A	AAUCG	2414	1065	0.1717	0.093355	0.1325275	mRNA	P.aeruginosa	P.aeruginosa_exp
NC_002516.2	4917007	4917008	-	4917008	groEL	protein_coding	PA4385	A	GUUCU	3992	1522	0.026282	0.029502	0.027892	mRNA	P.aeruginosa	P.aeruginosa_exp
NC_002516.2	4938901	4938902	-	4938902	lpxC	protein_coding	PA4406	A	UGUCC	317	160	0.15404	0.10734	0.13069	mRNA	P.aeruginosa	P.aeruginosa_exp
NC_002516.2	4938946	4938947	-	4938947	lpxC	protein_coding	PA4406	A	UCUCG	397	179	0.053001	0.090081	0.071541	mRNA	P.aeruginosa	P.aeruginosa_exp
NC_002516.2	4939464	4939465	-	4939465	ftsZ	protein_coding	PA4407	A	GCUCC	485	265	0.010377	0.072869	0.041623	mRNA	P.aeruginosa	P.aeruginosa_exp
NC_002516.2	4948245	4948246	-	4948246	murD	protein_coding	PA4414	A	CCUCG	210	70	0.1157	0.1382	0.12695	mRNA	P.aeruginosa	P.aeruginosa_exp
NC_002516.2	4952227	4952228	-	4952228	murE	protein_coding	PA4417	A	GCUCG	464	172	0.15975	0.12507	0.14241	mRNA	P.aeruginosa	P.aeruginosa_exp
NC_002516.2	4952338	4952339	-	4952339	murE	protein_coding	PA4417	A	GGUCG	584	197	0.093378	0.089015	0.0911965	mRNA	P.aeruginosa	P.aeruginosa_exp
NC_002516.2	4963367	4963368	-	4963368	PA4430	protein_coding	PA4430	A	CCUCC	380	239	0.06153	0.022113	0.0418215	mRNA	P.aeruginosa	P.aeruginosa_exp
NC_002516.2	5028578	5028579	-	5028579	roxR	protein_coding	PA4493	A	UCUCC	366	118	0.048358	0.026462	0.03741	mRNA	P.aeruginosa	P.aeruginosa_exp
NC_002516.2	5066232	5066233	-	5066233	PA4523	protein_coding	PA4523	A	GGUGG	138	60	0.10852	0.051534	0.080027	mRNA	P.aeruginosa	P.aeruginosa_exp
NC_002516.2	5069359	5069360	-	5069360	pilA	protein_coding	PA4525	A	UGUCG	270	209	0.065264	0.033378	0.049321	mRNA	P.aeruginosa	P.aeruginosa_exp
NC_002516.2	5147666	5147667	-	5147667	PA4595	protein_coding	PA4595	A	AUUCC	241	95	0.46896	0.47546	0.47221	mRNA	P.aeruginosa	P.aeruginosa_exp
NC_002516.2	5147753	5147754	-	5147754	PA4595	protein_coding	PA4595	A	GCUGG	320	188	0.099595	0.020224	0.0599095	mRNA	P.aeruginosa	P.aeruginosa_exp
NC_002516.2	5232049	5232050	-	5232050	hemK	protein_coding	PA4664	A	CGUGG	113	67	0.095309	0.032032	0.0636705	mRNA	P.aeruginosa	P.aeruginosa_exp
NC_002516.2	5273002	5273003	-	5273003	ilvC	protein_coding	PA4694	A	CUUCC	316	138	0.14984	0.27694	0.21339	mRNA	P.aeruginosa	P.aeruginosa_exp
NC_002516.2	5273282	5273283	-	5273283	ilvC	protein_coding	PA4694	A	GUUGC	403	178	0.057966	0.052905	0.0554355	mRNA	P.aeruginosa	P.aeruginosa_exp
NC_002516.2	5323889	5323890	-	5323890	pnp	protein_coding	PA4740	A	GCUCG	297	148	0.071487	0.17862	0.1250535	mRNA	P.aeruginosa	P.aeruginosa_exp
NC_002516.2	5324027	5324028	-	5324028	pnp	protein_coding	PA4740	A	GGUGA	237	102	0.050116	0.069412	0.059764	mRNA	P.aeruginosa	P.aeruginosa_exp
NC_002516.2	5324409	5324410	-	5324410	pnp	protein_coding	PA4740	A	CCUCG	608	269	0.097072	0.016347	0.0567095	mRNA	P.aeruginosa	P.aeruginosa_exp
NC_002516.2	5325208	5325209	-	5325209	pnp	protein_coding	PA4740	A	CCUCG	499	187	0.06801	0.021706	0.044858	mRNA	P.aeruginosa	P.aeruginosa_exp
NC_002516.2	5328210	5328211	-	5328211	infB	protein_coding	PA4744	A	CCUCG	399	141	0.07295	0.19691	0.13493	mRNA	P.aeruginosa	P.aeruginosa_exp
NC_002516.2	5328486	5328487	-	5328487	infB	protein_coding	PA4744	A	GCUCG	632	237	0.060149	0.093524	0.0768365	mRNA	P.aeruginosa	P.aeruginosa_exp
NC_002516.2	5328546	5328547	-	5328547	infB	protein_coding	PA4744	A	UCUCG	574	198	0.086067	0.018145	0.052106	mRNA	P.aeruginosa	P.aeruginosa_exp
NC_002516.2	5328933	5328934	-	5328934	infB	protein_coding	PA4744	A	GGUCA	479	187	0.00511	0.12112	0.063115	mRNA	P.aeruginosa	P.aeruginosa_exp
NC_002516.2	5329451	5329452	-	5329452	infB	protein_coding	PA4744	A	GUUGC	509	185	0.047804	0.021677	0.0347405	mRNA	P.aeruginosa	P.aeruginosa_exp
NC_002516.2	5336985	5336986	-	5336986	ftsH	protein_coding	PA4751	A	GUUCG	189	108	0.081069	0.059257	0.070163	mRNA	P.aeruginosa	P.aeruginosa_exp
NC_002516.2	5337326	5337327	-	5337327	ftsH	protein_coding	PA4751	A	GGUGG	320	188	0.05774	0.013208	0.035474	mRNA	P.aeruginosa	P.aeruginosa_exp
NC_002516.2	5347512	5347513	-	5347513	dnaK	protein_coding	PA4761	A	GCUGC	1472	479	0.053061	0.1864	0.1197305	mRNA	P.aeruginosa	P.aeruginosa_exp
NC_002516.2	5347652	5347653	-	5347653	dnaK	protein_coding	PA4761	A	UCUCG	1133	557	0.04446	0.027035	0.0357475	mRNA	P.aeruginosa	P.aeruginosa_exp
NC_002516.2	5347716	5347717	-	5347717	dnaK	protein_coding	PA4761	A	GCUCC	1406	579	0.027354	0.037353	0.0323535	mRNA	P.aeruginosa	P.aeruginosa_exp
NC_002516.2	5348041	5348042	-	5348042	dnaK	protein_coding	PA4761	A	CUUCG	1079	376	0.18187	0.1394	0.160635	mRNA	P.aeruginosa	P.aeruginosa_exp
NC_002516.2	5348491	5348492	-	5348492	dnaK	protein_coding	PA4761	A	GAUCG	1492	533	0.097119	0.042712	0.0699155	mRNA	P.aeruginosa	P.aeruginosa_exp
NC_002516.2	5348719	5348720	-	5348720	dnaK	protein_coding	PA4761	A	CCUCG	762	370	0.1382	0.10646	0.12233	mRNA	P.aeruginosa	P.aeruginosa_exp
NC_002516.2	5349494	5349495	-	5349495	grpE	protein_coding	PA4762	A	GAUCC	539	135	0.1678	0.23434	0.20107	mRNA	P.aeruginosa	P.aeruginosa_exp
NC_002516.2	5485543	5485544	-	5485544	PA4889	protein_coding	PA4889	A	GAUGG	250	85	0.067936	0.081447	0.0746915	mRNA	P.aeruginosa	P.aeruginosa_exp
NC_002516.2	5485712	5485713	-	5485713	PA4889	protein_coding	PA4889	A	GCUCG	240	84	0.11475	0.18781	0.15128	mRNA	P.aeruginosa	P.aeruginosa_exp
NC_002516.2	5485845	5485846	-	5485846	PA4889	protein_coding	PA4889	A	UCUCG	275	95	0.090081	0.04446	0.0672705	mRNA	P.aeruginosa	P.aeruginosa_exp
NC_002516.2	5486141	5486142	-	5486142	PA4889	protein_coding	PA4889	A	UCUCG	331	111	0.073868	0.073868	0.073868	mRNA	P.aeruginosa	P.aeruginosa_exp
NC_002516.2	5521790	5521791	-	5521791	azu	protein_coding	PA4922	A	GAUCG	1612	764	0.097119	0.042712	0.0699155	mRNA	P.aeruginosa	P.aeruginosa_exp
NC_002516.2	5522040	5522041	-	5522041	azu	protein_coding	PA4922	A	GCUCG	1194	445	0.03082	0.071487	0.0511535	mRNA	P.aeruginosa	P.aeruginosa_exp
NC_002516.2	5535745	5535746	-	5535746	rplI	protein_coding	PA4932	A	CGUCG	514	262	0.0047551	0.080952	0.04285355	mRNA	P.aeruginosa	P.aeruginosa_exp
NC_002516.2	5535939	5535940	-	5535940	rplI	protein_coding	PA4932	A	GCUGC	988	548	0.040261	0.19606	0.1181605	mRNA	P.aeruginosa	P.aeruginosa_exp
NC_002516.2	5536369	5536370	-	5536370	PA4933	protein_coding	PA4933	A	GCUCG	1423	609	0.042724	0.054397	0.0485605	mRNA	P.aeruginosa	P.aeruginosa_exp
NC_002516.2	5536613	5536614	-	5536614	PA4933	protein_coding	PA4933	A	UGUCG	1113	410	0.022423	0.040589	0.031506	mRNA	P.aeruginosa	P.aeruginosa_exp
NC_002516.2	5536705	5536706	-	5536706	PA4933	protein_coding	PA4933	A	GCUGG	670	475	0.11259	0.068136	0.090363	mRNA	P.aeruginosa	P.aeruginosa_exp
NC_002516.2	5545853	5545854	-	5545854	hflK	protein_coding	PA4942	A	CUUCC	257	76	0.25967	0.25075	0.25521	mRNA	P.aeruginosa	P.aeruginosa_exp
NC_002516.2	5547479	5547480	-	5547480	PA4943	protein_coding	PA4943	A	GGUGC	270	118	0.03457	0.134	0.084285	mRNA	P.aeruginosa	P.aeruginosa_exp
NC_002516.2	5547497	5547498	-	5547498	PA4943	protein_coding	PA4943	A	GGUCG	280	126	0.014876	0.17092	0.092898	mRNA	P.aeruginosa	P.aeruginosa_exp
NC_002516.2	5548292	5548293	-	5548293	PA4943	protein_coding	PA4943	A	GUUCC	165	96	0.15645	0.08101	0.11873	mRNA	P.aeruginosa	P.aeruginosa_exp
NC_002516.2	5580300	5580301	-	5580301	aspP	protein_coding	PA4971	A	GUUCG	110	48	0.13711	0.065556	0.101333	mRNA	P.aeruginosa	P.aeruginosa_exp
NC_002516.2	5680129	5680130	-	5680130	pilM	protein_coding	PA5044	A	CGUGG	237	141	0.065263	0.029777	0.04752	mRNA	P.aeruginosa	P.aeruginosa_exp
NC_002516.2	5680319	5680320	-	5680320	pilM	protein_coding	PA5044	A	UCUCC	279	146	0.086732	0.1388	0.112766	mRNA	P.aeruginosa	P.aeruginosa_exp
NC_002516.2	5701427	5701428	-	5701428	phaF	protein_coding	PA5060	A	GCUCG	644	255	0.077075	0.018677	0.047876	mRNA	P.aeruginosa	P.aeruginosa_exp
NC_002516.2	5776984	5776985	-	5776985	secB	protein_coding	PA5128	A	CUUCC	297	141	0.25967	0.035741	0.1477055	mRNA	P.aeruginosa	P.aeruginosa_exp
NC_002516.2	5830550	5830551	-	5830551	PA5178	protein_coding	PA5178	A	GAUCC	245	103	0.21629	0.11389	0.16509	mRNA	P.aeruginosa	P.aeruginosa_exp
NC_002516.2	5880934	5880935	-	5880935	ubiH	protein_coding	PA5223	A	CCUCG	224	90	0.12931	0.10646	0.117885	mRNA	P.aeruginosa	P.aeruginosa_exp
NC_002516.2	5889377	5889378	-	5889378	PA5231	protein_coding	PA5231	A	GCUCG	363	194	0.042724	0.16453	0.103627	mRNA	P.aeruginosa	P.aeruginosa_exp
NC_002516.2	5890255	5890256	-	5890256	PA5232	protein_coding	PA5232	A	GCUCA	223	125	0.16921	0.050827	0.1100185	mRNA	P.aeruginosa	P.aeruginosa_exp
NC_002516.2	5890282	5890283	-	5890283	PA5232	protein_coding	PA5232	A	GCUCC	280	153	0.056944	0.063357	0.0601505	mRNA	P.aeruginosa	P.aeruginosa_exp
NC_002516.2	5890615	5890616	-	5890616	PA5232	protein_coding	PA5232	A	GGUGC	918	352	0.14004	0.090473	0.1152565	mRNA	P.aeruginosa	P.aeruginosa_exp
NC_002516.2	5890846	5890847	-	5890847	PA5232	protein_coding	PA5232	A	GCUCG	743	375	0.10952	0.024778	0.067149	mRNA	P.aeruginosa	P.aeruginosa_exp
NC_002516.2	5903752	5903753	-	5903753	ppk	protein_coding	PA5242	A	UGUCG	263	110	0.065264	0.029745	0.0475045	mRNA	P.aeruginosa	P.aeruginosa_exp
NC_002516.2	5904956	5904957	-	5904957	hemB	protein_coding	PA5243	A	CCUCG	252	104	0.097072	0.047848	0.07246	mRNA	P.aeruginosa	P.aeruginosa_exp
NC_002516.2	5915376	5915377	-	5915377	algP	protein_coding	PA5253	A	UGUCG	2373	614	0.054795	0.054795	0.054795	mRNA	P.aeruginosa	P.aeruginosa_exp
NC_002516.2	5950125	5950126	-	5950126	PA5285	protein_coding	PA5285	A	CCUUU	237	119	0.27555	0.2139	0.244725	mRNA	P.aeruginosa	P.aeruginosa_exp
NC_002516.2	5969597	5969598	-	5969598	cycB	protein_coding	PA5300	A	GGUGC	335	141	0.077631	0.11251	0.0950705	mRNA	P.aeruginosa	P.aeruginosa_exp
NC_002516.2	5972998	5972999	-	5972999	dadA	protein_coding	PA5304	A	GCUCC	351	131	0.088441	0.14176	0.1151005	mRNA	P.aeruginosa	P.aeruginosa_exp
NC_002516.2	6119208	6119209	-	6119209	PA5436	protein_coding	PA5436	A	GUUCC	213	114	0.15645	0.033583	0.0950165	mRNA	P.aeruginosa	P.aeruginosa_exp
NC_002516.2	832562	832563	+	832563	mucB	protein_coding	PA0764	T	ACUCA	258	110	0.14124	0.11218	0.12671	mRNA	P.aeruginosa	P.aeruginosa_exp
NC_002516.2	853108	853109	+	853109	putA	protein_coding	PA0782	T	GUUCC	214	98	0.088592	0.077185	0.0828885	mRNA	P.aeruginosa	P.aeruginosa_exp
NC_002516.2	853565	853566	+	853566	putA	protein_coding	PA0782	T	GGUCG	391	147	0.066741	0.062192	0.0644665	mRNA	P.aeruginosa	P.aeruginosa_exp
NC_002516.2	853685	853686	+	853686	putA	protein_coding	PA0782	T	UCUCG	727	246	0.07796	0.1326	0.10528	mRNA	P.aeruginosa	P.aeruginosa_exp
NC_002516.2	853964	853965	+	853965	putA	protein_coding	PA0782	T	GGUGG	543	204	0.045278	0.060824	0.053051	mRNA	P.aeruginosa	P.aeruginosa_exp
NC_002516.2	854096	854097	+	854097	putA	protein_coding	PA0782	T	CCUCG	829	275	0.06303	0.016347	0.0396885	mRNA	P.aeruginosa	P.aeruginosa_exp
NC_002516.2	854213	854214	+	854214	putA	protein_coding	PA0782	T	CCUGA	514	182	0.092699	0.053193	0.072946	mRNA	P.aeruginosa	P.aeruginosa_exp
NC_002516.2	854326	854327	+	854327	putA	protein_coding	PA0782	T	GCUCC	523	212	0.085354	0.10367	0.094512	mRNA	P.aeruginosa	P.aeruginosa_exp
NC_002516.2	854411	854412	+	854412	putA	protein_coding	PA0782	T	GGUCG	745	252	0.17092	0.1554	0.16316	mRNA	P.aeruginosa	P.aeruginosa_exp
NC_002516.2	907616	907617	+	907617	PA0833	protein_coding	PA0833	T	CCUCU	197	96	0.067787	0.083858	0.0758225	mRNA	P.aeruginosa	P.aeruginosa_exp
NC_002516.2	983168	983169	+	983169	aruB	protein_coding	PA0899	T	CCUCU	338	95	0.040242	0.028949	0.0345955	mRNA	P.aeruginosa	P.aeruginosa_exp
NC_002516.2	82467	82468	-	82468	PA0070	protein_coding	PA0070	A	GAUCC	208	140	0.35668	0.15748	0.25708	mRNA	P.aeruginosa	P.aeruginosa_exp
NC_002516.2	82563	82564	-	82564	PA0070	protein_coding	PA0070	A	GGUGC	311	138	0.093655	0.11561	0.1046325	mRNA	P.aeruginosa	P.aeruginosa_exp
NC_002516.2	82665	82666	-	82666	PA0070	protein_coding	PA0070	A	GGUCG	379	195	0.093378	0.066741	0.0800595	mRNA	P.aeruginosa	P.aeruginosa_exp
NC_002516.2	635529	635530	-	635530	rpoD	protein_coding	PA0576	A	GCUCG	467	155	0.1402	0.03082	0.08551	mRNA	P.aeruginosa	P.aeruginosa_exp
NC_002516.2	911035	911036	-	911036	pta	protein_coding	PA0835	A	GCUCG	186	114	0.16927	0.1402	0.154735	mRNA	P.aeruginosa	P.aeruginosa_exp
NC_002516.2	911479	911480	-	911480	pta	protein_coding	PA0835	A	GAUCA	473	178	0.043582	0.022139	0.0328605	mRNA	P.aeruginosa	P.aeruginosa_exp
NC_002516.2	951081	951082	-	951082	phhC	protein_coding	PA0870	A	GCUCG	243	134	0.1352	0.11993	0.127565	mRNA	P.aeruginosa	P.aeruginosa_exp
NC_002516.2	951190	951191	-	951191	phhC	protein_coding	PA0870	A	CAUCG	613	177	0.26032	0.12667	0.193495	mRNA	P.aeruginosa	P.aeruginosa_exp
NC_002516.2	951313	951314	-	951314	phhC	protein_coding	PA0870	A	CCUCU	787	302	0.040242	0.0058737	0.02305785	mRNA	P.aeruginosa	P.aeruginosa_exp
NC_002516.2	951325	951326	-	951326	phhC	protein_coding	PA0870	A	CCUCG	690	254	0.047848	0.03752	0.042684	mRNA	P.aeruginosa	P.aeruginosa_exp
NC_002516.2	952503	952504	-	952504	phhB	protein_coding	PA0871	A	ACUCA	443	224	0.068668	0.055578	0.062123	mRNA	P.aeruginosa	P.aeruginosa_exp
NC_002516.2	6247898	6247899	-	6247899	atpC	protein_coding	PA5553	A	GUUCG	378	152	0.040026	0.040026	0.040026	mRNA	P.aeruginosa	P.aeruginosa_exp
NC_002516.2	6248420	6248421	-	6248421	atpD	protein_coding	PA5554	A	GCUCG	287	181	0.15006	0.060149	0.1051045	mRNA	P.aeruginosa	P.aeruginosa_exp
NC_002516.2	6248634	6248635	-	6248635	atpD	protein_coding	PA5554	A	UCUCG	558	377	0.04446	0.031435	0.0379475	mRNA	P.aeruginosa	P.aeruginosa_exp
NC_002516.2	6249963	6249964	-	6249964	atpG	protein_coding	PA5555	A	GAUGA	383	209	0.027622	0.063263	0.0454425	mRNA	P.aeruginosa	P.aeruginosa_exp
NC_002516.2	6250906	6250907	-	6250907	atpA	protein_coding	PA5556	A	CCUCG	519	379	0.05801	0.03752	0.047765	mRNA	P.aeruginosa	P.aeruginosa_exp
NC_002516.2	6251098	6251099	-	6251099	atpA	protein_coding	PA5556	A	UCUCG	1061	477	0.0045828	0.040147	0.0223649	mRNA	P.aeruginosa	P.aeruginosa_exp
NC_002516.2	6251742	6251743	-	6251743	atpA	protein_coding	PA5556	A	GGUCG	721	423	0.043672	0.0049952	0.0243336	mRNA	P.aeruginosa	P.aeruginosa_exp
NC_002516.2	6251846	6251847	-	6251847	atpA	protein_coding	PA5556	A	GUUCC	637	320	0.09235	0.049771	0.0710605	mRNA	P.aeruginosa	P.aeruginosa_exp
NC_002516.2	6252306	6252307	-	6252307	atpH	protein_coding	PA5557	A	UCUCA	528	345	0.005409	0.081316	0.0433625	mRNA	P.aeruginosa	P.aeruginosa_exp
NC_002516.2	6252376	6252377	-	6252377	atpH	protein_coding	PA5557	A	AGUCG	462	257	0.19718	0.13682	0.167	mRNA	P.aeruginosa	P.aeruginosa_exp
NC_002516.2	6252758	6252759	-	6252759	atpF	protein_coding	PA5558	A	GAUCG	1292	520	0.016348	0.063048	0.039698	mRNA	P.aeruginosa	P.aeruginosa_exp
NC_002516.2	6253463	6253464	-	6253464	atpE	protein_coding	PA5559	A	UAUCG	778	373	0.10931	0.019797	0.0645535	mRNA	P.aeruginosa	P.aeruginosa_exp
NC_002516.2	6253483	6253484	-	6253484	atpE	protein_coding	PA5559	A	ACUGU	467	244	0.076833	0.039622	0.0582275	mRNA	P.aeruginosa	P.aeruginosa_exp
NC_002516.2	6262098	6262099	-	6262099	PA5568	protein_coding	PA5568	A	GCUCG	154	52	0.16927	0.19685	0.18306	mRNA	P.aeruginosa	P.aeruginosa_exp
NC_002516.2	40851	40852	+	40852	PA0039	protein_coding	PA0039	T	GCUUU	413	337	0.34969	0.37692	0.363305	mRNA	P.aeruginosa	P.aeruginosa_stat
NC_002516.2	338464	338465	+	338465	spuD	protein_coding	PA0300	T	GCUCG	185	108	0.060149	0.27169	0.1659195	mRNA	P.aeruginosa	P.aeruginosa_stat
NC_002516.2	338968	338969	+	338969	spuD	protein_coding	PA0300	T	CCUCG	163	121	0.05801	0.22412	0.141065	mRNA	P.aeruginosa	P.aeruginosa_stat
NC_002516.2	341171	341172	+	341172	spuF	protein_coding	PA0302	T	GGUGC	26	21	0.78226	1	0.89113	mRNA	P.aeruginosa	P.aeruginosa_stat
NC_002516.2	565944	565945	+	565945	PA0506	protein_coding	PA0506	T	CCUGA	62	64	0.27861	0.36887	0.32374	mRNA	P.aeruginosa	P.aeruginosa_stat
NC_002516.2	818727	818728	+	818728	ung	protein_coding	PA0750	T	GGUGG	27	19	0.72766	0.15601	0.441835	mRNA	P.aeruginosa	P.aeruginosa_stat
NC_002516.2	907575	907576	+	907576	PA0833	protein_coding	PA0833	T	CCUCG	107	86	0.042705	0.25362	0.1481625	mRNA	P.aeruginosa	P.aeruginosa_stat
NC_002516.2	907616	907617	+	907617	PA0833	protein_coding	PA0833	T	CCUCU	105	106	0.12764	0.14983	0.138735	mRNA	P.aeruginosa	P.aeruginosa_stat
NC_002516.2	928812	928813	+	928813	trxB2	protein_coding	PA0849	T	GCUAU	57	25	0.61377	0.50103	0.5574	mRNA	P.aeruginosa	P.aeruginosa_stat
NC_002516.2	1057743	1057744	+	1057744	oprL	protein_coding	PA0973	T	GCUCU	243	213	0.17852	0.17245	0.175485	mRNA	P.aeruginosa	P.aeruginosa_stat
NC_002516.2	1136228	1136229	+	1136229	PA1048	protein_coding	PA1048	T	CGUCG	177	121	0.072419	0.228	0.1502095	mRNA	P.aeruginosa	P.aeruginosa_stat
NC_002516.2	1136318	1136319	+	1136319	PA1048	protein_coding	PA1048	T	AUUGU	339	341	0.14346	0.23313	0.188295	mRNA	P.aeruginosa	P.aeruginosa_stat
NC_002516.2	1141317	1141318	+	1141318	PA1053	protein_coding	PA1053	T	GCUCU	274	244	0.22224	0.21374	0.21799	mRNA	P.aeruginosa	P.aeruginosa_stat
NC_002516.2	1184564	1184565	+	1184565	PA1093	protein_coding	PA1093	T	GGUGA	295	309	0.081264	0.13603	0.108647	mRNA	P.aeruginosa	P.aeruginosa_stat
NC_002516.2	1277733	1277734	+	1277734	phoP	protein_coding	PA1179	T	CCUCU	110	96	0.073181	0.16187	0.1175255	mRNA	P.aeruginosa	P.aeruginosa_stat
NC_002516.2	1356289	1356290	+	1356290	aprA	protein_coding	PA1249	T	AUUCG	61	62	0.45497	0.19713	0.32605	mRNA	P.aeruginosa	P.aeruginosa_stat
NC_002516.2	1356484	1356485	+	1356485	aprA	protein_coding	PA1249	T	GUUCC	42	27	0.65013	0.70289	0.67651	mRNA	P.aeruginosa	P.aeruginosa_stat
NC_002516.2	1435568	1435569	+	1435569	PA1323	protein_coding	PA1323	T	GCUCU	102	75	0.052101	0.20512	0.1286105	mRNA	P.aeruginosa	P.aeruginosa_stat
NC_002516.2	1436238	1436239	+	1436239	PA1324	protein_coding	PA1324	T	CUUCG	56	39	0.25831	0.50531	0.38181	mRNA	P.aeruginosa	P.aeruginosa_stat
NC_002516.2	1558426	1558427	+	1558427	lasR	protein_coding	PA1430	T	GAUUU	128	118	0.12749	0.50792	0.317705	mRNA	P.aeruginosa	P.aeruginosa_stat
NC_002516.2	1558693	1558694	+	1558694	lasR	protein_coding	PA1430	T	GGUGG	59	49	0.23754	0.27716	0.25735	mRNA	P.aeruginosa	P.aeruginosa_stat
NC_002516.2	1586802	1586803	+	1586803	cheZ	protein_coding	PA1457	T	GCUGU	53	50	0.42912	0.22581	0.327465	mRNA	P.aeruginosa	P.aeruginosa_stat
NC_002516.2	1604453	1604454	+	1604454	PA1478	protein_coding	PA1478	T	CCUCG	46	23	0.46119	0.34834	0.404765	mRNA	P.aeruginosa	P.aeruginosa_stat
NC_002516.2	1635544	1635545	+	1635545	moaA2	protein_coding	PA1505	T	GCUCU	24	21	0.43894	0.55705	0.497995	mRNA	P.aeruginosa	P.aeruginosa_stat
NC_002516.2	1718600	1718601	+	1718601	PA1579	protein_coding	PA1579	T	GUUCC	32	38	0.22061	0.45391	0.33726	mRNA	P.aeruginosa	P.aeruginosa_stat
NC_002516.2	1725060	1725061	+	1725061	sucA	protein_coding	PA1585	T	CCUGG	97	114	0.20286	0.17644	0.18965	mRNA	P.aeruginosa	P.aeruginosa_stat
NC_002516.2	1725750	1725751	+	1725751	sucA	protein_coding	PA1585	T	GCUCA	151	160	0.34881	0.084558	0.216684	mRNA	P.aeruginosa	P.aeruginosa_stat
NC_002516.2	1760788	1760789	+	1760789	PA1617	protein_coding	PA1617	T	GGUGC	95	64	0.22585	0.099984	0.162917	mRNA	P.aeruginosa	P.aeruginosa_stat
NC_002516.2	1805954	1805955	+	1805955	PA1658	protein_coding	PA1658	T	GAUCG	68	70	0.43349	0.34602	0.389755	mRNA	P.aeruginosa	P.aeruginosa_stat
NC_002516.2	1888928	1888929	+	1888929	PA1746	protein_coding	PA1746	T	CGUGA	198	157	0.081139	0.23965	0.1603945	mRNA	P.aeruginosa	P.aeruginosa_stat
NC_002516.2	1893862	1893863	+	1893863	PA1753	protein_coding	PA1753	T	GGUUU	43	56	0.22671	0.41136	0.319035	mRNA	P.aeruginosa	P.aeruginosa_stat
NC_002516.2	1915546	1915547	+	1915547	ppsA	protein_coding	PA1770	T	CGUGG	131	88	0.1306	0.18987	0.160235	mRNA	P.aeruginosa	P.aeruginosa_stat
NC_002516.2	1954246	1954247	+	1954247	clpP	protein_coding	PA1801	T	GGUGG	125	154	0.14236	0.1533	0.14783	mRNA	P.aeruginosa	P.aeruginosa_stat
NC_002516.2	1954737	1954738	+	1954738	clpP	protein_coding	PA1801	T	AUUCG	98	93	0.12917	0.48269	0.30593	mRNA	P.aeruginosa	P.aeruginosa_stat
NC_002516.2	1957921	1957922	+	1957922	lon	protein_coding	PA1803	T	UGUCC	135	117	0.31177	0.45858	0.385175	mRNA	P.aeruginosa	P.aeruginosa_stat
NC_002516.2	1958003	1958004	+	1958004	lon	protein_coding	PA1803	T	GGUGA	74	75	0.064627	0.1557	0.1101635	mRNA	P.aeruginosa	P.aeruginosa_stat
NC_002516.2	2043526	2043527	+	2043527	PA1874	protein_coding	PA1874	T	GUUCG	136	93	0.53601	0.57188	0.553945	mRNA	P.aeruginosa	P.aeruginosa_stat
NC_002516.2	2044618	2044619	+	2044619	PA1875	protein_coding	PA1875	T	GGUCC	128	76	0.31705	0.21342	0.265235	mRNA	P.aeruginosa	P.aeruginosa_stat
NC_002516.2	2047362	2047363	+	2047363	PA1877	protein_coding	PA1877	T	GCUCU	54	42	0.32038	0.28108	0.30073	mRNA	P.aeruginosa	P.aeruginosa_stat
NC_002516.2	2275948	2275949	+	2275949	PA2072	protein_coding	PA2072	T	GCUAU	26	16	0.74846	0.42711	0.587785	mRNA	P.aeruginosa	P.aeruginosa_stat
NC_002516.2	2453730	2453731	+	2453731	pslA	protein_coding	PA2231	T	GGUCG	70	60	0.12723	0.36349	0.24536	mRNA	P.aeruginosa	P.aeruginosa_stat
NC_002516.2	2456075	2456076	+	2456076	pslB	protein_coding	PA2232	T	CGUCG	84	85	0.27004	0.14549	0.207765	mRNA	P.aeruginosa	P.aeruginosa_stat
NC_002516.2	2477918	2477919	+	2477919	lpdV	protein_coding	PA2250	T	GUUCG	550	533	0.2172	0.19417	0.205685	mRNA	P.aeruginosa	P.aeruginosa_stat
NC_002516.2	2622996	2622997	+	2622997	PA2371	protein_coding	PA2371	T	GCUGC	32	31	0.48787	0.83993	0.6639	mRNA	P.aeruginosa	P.aeruginosa_stat
NC_002516.2	2929178	2929179	+	2929179	PA2588	protein_coding	PA2588	T	GCUCG	83	102	0.28689	0.2013	0.244095	mRNA	P.aeruginosa	P.aeruginosa_stat
NC_002516.2	2983432	2983433	+	2983433	nuoB	protein_coding	PA2638	T	CUUCA	103	123	0.10523	0.30634	0.205785	mRNA	P.aeruginosa	P.aeruginosa_stat
NC_002516.2	2989476	2989477	+	2989477	nuoG	protein_coding	PA2642	T	GGUGG	115	108	0.12845	0.16407	0.14626	mRNA	P.aeruginosa	P.aeruginosa_stat
NC_002516.2	3108310	3108311	+	3108311	PA2746	protein_coding	PA2746	T	GCUUU	85	70	0.46347	0.19476	0.329115	mRNA	P.aeruginosa	P.aeruginosa_stat
NC_002516.2	3115321	3115322	+	3115322	PA2754	protein_coding	PA2754	T	GCUCC	77	99	0.3175	0.063357	0.1904285	mRNA	P.aeruginosa	P.aeruginosa_stat
NC_002516.2	3169134	3169135	+	3169135	PA2815	protein_coding	PA2815	T	ACUCC	99	90	0.081031	0.36319	0.2221105	mRNA	P.aeruginosa	P.aeruginosa_stat
NC_002516.2	3169851	3169852	+	3169852	PA2815	protein_coding	PA2815	T	CUUCC	115	83	0.43388	0.23234	0.33311	mRNA	P.aeruginosa	P.aeruginosa_stat
NC_002516.2	3169947	3169948	+	3169948	PA2815	protein_coding	PA2815	T	UCUCC	138	137	0.16929	0.10015	0.13472	mRNA	P.aeruginosa	P.aeruginosa_stat
NC_002516.2	3206946	3206947	+	3206947	oprI	protein_coding	PA2853	T	GCUCU	5595	4810	0.38513	0.36368	0.374405	mRNA	P.aeruginosa	P.aeruginosa_stat
NC_002516.2	3235824	3235825	+	3235825	PA2883	protein_coding	PA2883	T	CCUCG	91	84	0.10646	0.29829	0.202375	mRNA	P.aeruginosa	P.aeruginosa_stat
NC_002516.2	3378822	3378823	+	3378823	PA3017	protein_coding	PA3017	T	CUUGC	63	77	0.29478	0.20074	0.24776	mRNA	P.aeruginosa	P.aeruginosa_stat
NC_002516.2	4105921	4105922	+	4105922	PA3667	protein_coding	PA3667	T	CUUCG	34	20	0.59331	0.3381	0.465705	mRNA	P.aeruginosa	P.aeruginosa_stat
NC_002516.2	4297619	4297620	+	4297620	PA3836	protein_coding	PA3836	T	GGUCG	91	77	0.33014	0.21518	0.27266	mRNA	P.aeruginosa	P.aeruginosa_stat
NC_002516.2	4469277	4469278	+	4469278	leuS	protein_coding	PA3987	T	GCUCU	49	65	0.50424	0.2734	0.38882	mRNA	P.aeruginosa	P.aeruginosa_stat
NC_002516.2	4503168	4503169	+	4503169	PA4022	protein_coding	PA4022	T	GGUGU	35	63	0.15654	0.19897	0.177755	mRNA	P.aeruginosa	P.aeruginosa_stat
NC_002516.2	4545325	4545326	+	4545326	oprG	protein_coding	PA4067	T	CUUGC	637	621	0.22492	0.14602	0.18547	mRNA	P.aeruginosa	P.aeruginosa_stat
NC_002516.2	4621190	4621191	+	4621191	PA4132	protein_coding	PA4132	T	CCUCG	160	136	0.06303	0.2572	0.160115	mRNA	P.aeruginosa	P.aeruginosa_stat
NC_002516.2	4621682	4621683	+	4621683	PA4132	protein_coding	PA4132	T	CCUCU	87	90	0.12262	0.17372	0.14817	mRNA	P.aeruginosa	P.aeruginosa_stat
NC_002516.2	4622862	4622863	+	4622863	PA4133	protein_coding	PA4133	T	GUUCG	132	96	0.15942	0.096254	0.127837	mRNA	P.aeruginosa	P.aeruginosa_stat
NC_002516.2	4623372	4623373	+	4623373	PA4133	protein_coding	PA4133	T	GUUCA	118	119	0.19143	0.085911	0.1386705	mRNA	P.aeruginosa	P.aeruginosa_stat
NC_002516.2	4632814	4632815	+	4632815	PA4141	protein_coding	PA4141	T	ACUUU	1868	1799	0.39066	0.35598	0.37332	mRNA	P.aeruginosa	P.aeruginosa_stat
NC_002516.2	4705995	4705996	+	4705996	mexG	protein_coding	PA4205	T	GCUCU	100	109	0.18453	0.080802	0.132666	mRNA	P.aeruginosa	P.aeruginosa_stat
NC_002516.2	4714544	4714545	+	4714545	phzB1	protein_coding	PA4211	T	GCUUU	74	105	0.46641	0.29351	0.37996	mRNA	P.aeruginosa	P.aeruginosa_stat
NC_002516.2	4720640	4720641	+	4720641	phzS	protein_coding	PA4217	T	GCUCG	81	127	0.24389	0.29798	0.270935	mRNA	P.aeruginosa	P.aeruginosa_stat
NC_002516.2	4743213	4743214	+	4743214	pchD	protein_coding	PA4228	T	GGUGG	157	156	0.21557	0.385	0.300285	mRNA	P.aeruginosa	P.aeruginosa_stat
NC_002516.2	4839805	4839806	+	4839806	PA4311	protein_coding	PA4311	T	CGUCG	60	69	0.35385	0.12203	0.23794	mRNA	P.aeruginosa	P.aeruginosa_stat
NC_002516.2	4858307	4858308	+	4858308	pykA	protein_coding	PA4329	T	GGUGA	52	54	0.090632	0.24574	0.168186	mRNA	P.aeruginosa	P.aeruginosa_stat
NC_002516.2	5118284	5118285	+	5118285	PA4570	protein_coding	PA4570	T	GUUCC	304	278	0.11445	0.18295	0.1487	mRNA	P.aeruginosa	P.aeruginosa_stat
NC_002516.2	5136514	5136515	+	5136515	ccpR	protein_coding	PA4587	T	UGUCG	83	98	0.19416	0.033378	0.113769	mRNA	P.aeruginosa	P.aeruginosa_stat
NC_002516.2	5166928	5166929	+	5166929	PA4608	protein_coding	PA4608	T	CGUUU	114	94	0.1493	0.38906	0.26918	mRNA	P.aeruginosa	P.aeruginosa_stat
NC_002516.2	5172574	5172575	+	5172575	mscL	protein_coding	PA4614	T	CGUCG	118	124	0.26061	0.10182	0.181215	mRNA	P.aeruginosa	P.aeruginosa_stat
NC_002516.2	5316168	5316169	+	5316169	acsB	protein_coding	PA4733	T	UCUAC	75	50	0.18682	0.54113	0.363975	mRNA	P.aeruginosa	P.aeruginosa_stat
NC_002516.2	5316245	5316246	+	5316246	acsB	protein_coding	PA4733	T	GCUCC	80	64	0.21958	0.1446	0.18209	mRNA	P.aeruginosa	P.aeruginosa_stat
NC_002516.2	5640538	5640539	+	5640539	aceF	protein_coding	PA5016	T	CUUCA	94	100	0.22012	0.46815	0.344135	mRNA	P.aeruginosa	P.aeruginosa_stat
NC_002516.2	5801362	5801363	+	5801363	PA5153	protein_coding	PA5153	T	CUUCG	105	109	0.11697	0.20854	0.162755	mRNA	P.aeruginosa	P.aeruginosa_stat
NC_002516.2	5813223	5813224	+	5813224	rmlC	protein_coding	PA5164	T	CUUCG	135	131	0.061176	0.25233	0.156753	mRNA	P.aeruginosa	P.aeruginosa_stat
NC_002516.2	5827736	5827737	+	5827737	PA5174	protein_coding	PA5174	T	CUUCG	49	34	0.34317	0.22141	0.28229	mRNA	P.aeruginosa	P.aeruginosa_stat
NC_002516.2	6012659	6012660	+	6012660	oxyR	protein_coding	PA5344	T	GCUGG	52	59	0.40378	0.14995	0.276865	mRNA	P.aeruginosa	P.aeruginosa_stat
NC_002516.2	6047111	6047112	+	6047112	PA5371	protein_coding	PA5371	T	CUUCA	45	59	0.38482	0.46572	0.42527	mRNA	P.aeruginosa	P.aeruginosa_stat
NC_002516.2	200092	200093	-	200093	aer2	protein_coding	PA0176	A	GGUCG	171	128	0.10201	0.36884	0.235425	mRNA	P.aeruginosa	P.aeruginosa_stat
NC_002516.2	371073	371074	-	371074	PA0329	protein_coding	PA0329	A	GUUGC	162	122	0.26852	0.33452	0.30152	mRNA	P.aeruginosa	P.aeruginosa_stat
NC_002516.2	503143	503144	-	503144	gcdH	protein_coding	PA0447	A	GCUAC	186	157	0.30599	0.11009	0.20804	mRNA	P.aeruginosa	P.aeruginosa_stat
NC_002516.2	634763	634764	-	634764	rpoD	protein_coding	PA0576	A	CUUGG	122	102	0.058355	0.20216	0.1302575	mRNA	P.aeruginosa	P.aeruginosa_stat
NC_002516.2	648572	648573	-	648573	PA0588	protein_coding	PA0588	A	CCUCU	253	230	0.19229	0.045829	0.1190595	mRNA	P.aeruginosa	P.aeruginosa_stat
NC_002516.2	1276734	1276735	-	1276735	napE	protein_coding	PA1177	A	GCUCU	108	102	0.17245	0.11836	0.145405	mRNA	P.aeruginosa	P.aeruginosa_stat
NC_002516.2	1681263	1681264	-	1681264	anr	protein_coding	PA1544	A	CUUCU	225	229	0.08369	0.24393	0.16381	mRNA	P.aeruginosa	P.aeruginosa_stat
NC_002516.2	1681735	1681736	-	1681736	anr	protein_coding	PA1544	A	UGUGC	343	318	0.2801	0.20584	0.24297	mRNA	P.aeruginosa	P.aeruginosa_stat
NC_002516.2	1688311	1688312	-	1688312	PA1551	protein_coding	PA1551	A	CAUCG	106	110	0.34765	0.62906	0.488355	mRNA	P.aeruginosa	P.aeruginosa_stat
NC_002516.2	1691868	1691869	-	1691869	ccoN1	protein_coding	PA1554	A	UCUCC	64	69	0.10676	0.26779	0.187275	mRNA	P.aeruginosa	P.aeruginosa_stat
NC_002516.2	1695536	1695537	-	1695537	ccoN2	protein_coding	PA1557	A	GCUGA	69	67	0.64104	0.6184	0.62972	mRNA	P.aeruginosa	P.aeruginosa_stat
NC_002516.2	1701404	1701405	-	1701405	acnA	protein_coding	PA1562	A	UCUCC	141	131	0.20679	0.10676	0.156775	mRNA	P.aeruginosa	P.aeruginosa_stat
NC_002516.2	1701865	1701866	-	1701866	acnA	protein_coding	PA1562	A	GUUCC	126	168	0.22364	0.045761	0.1347005	mRNA	P.aeruginosa	P.aeruginosa_stat
NC_002516.2	1719898	1719899	-	1719899	gltA	protein_coding	PA1580	A	GAUCG	217	198	0.15142	0.34602	0.24872	mRNA	P.aeruginosa	P.aeruginosa_stat
NC_002516.2	1719914	1719915	-	1719915	gltA	protein_coding	PA1580	A	UCUCC	178	145	0.11654	0.23941	0.177975	mRNA	P.aeruginosa	P.aeruginosa_stat
NC_002516.2	1935662	1935663	-	1935663	acnB	protein_coding	PA1787	A	GCUGG	100	73	0.24577	0.063506	0.154638	mRNA	P.aeruginosa	P.aeruginosa_stat
NC_002516.2	1989499	1989500	-	1989500	PA1831	protein_coding	PA1831	A	ACUCA	288	244	0.27011	0.51737	0.39374	mRNA	P.aeruginosa	P.aeruginosa_stat
NC_002516.2	1997111	1997112	-	1997112	PA1837a	protein_coding	PA1837a	A	GCUGU	80	51	0.36773	0.37804	0.372885	mRNA	P.aeruginosa	P.aeruginosa_stat
NC_002516.2	1999797	1999798	-	1999798	PA1842	protein_coding	PA1842	A	GUUCC	53	36	0.31038	0.20208	0.25623	mRNA	P.aeruginosa	P.aeruginosa_stat
NC_002516.2	2065622	2065623	-	2065623	PA1895	protein_coding	PA1895	A	CCUCU	65	113	0.26409	0.094389	0.1792395	mRNA	P.aeruginosa	P.aeruginosa_stat
NC_002516.2	2196513	2196514	-	2196514	fahA	protein_coding	PA2008	A	GCUGG	685	606	0.28482	0.22158	0.2532	mRNA	P.aeruginosa	P.aeruginosa_stat
NC_002516.2	2197323	2197324	-	2197324	fahA	protein_coding	PA2008	A	CCUGA	806	845	0.28539	0.25412	0.269755	mRNA	P.aeruginosa	P.aeruginosa_stat
NC_002516.2	2269009	2269010	-	2269010	PA2069	protein_coding	PA2069	A	CUUCG	274	228	0.19536	0.24324	0.2193	mRNA	P.aeruginosa	P.aeruginosa_stat
NC_002516.2	2530505	2530506	-	2530506	chiC	protein_coding	PA2300	A	UAUCG	2312	2419	0.29786	0.34955	0.323705	mRNA	P.aeruginosa	P.aeruginosa_stat
NC_002516.2	2540211	2540212	-	2540212	ambC	protein_coding	PA2304	A	GCUCG	176	141	0.20573	0.24796	0.226845	mRNA	P.aeruginosa	P.aeruginosa_stat
NC_002516.2	2543018	2543019	-	2543019	ambB	protein_coding	PA2305	A	GAUCG	96	100	0.19312	0.22439	0.208755	mRNA	P.aeruginosa	P.aeruginosa_stat
NC_002516.2	2885190	2885191	-	2885191	PA2552	protein_coding	PA2552	A	CUUCC	97	62	0.43388	0.30154	0.36771	mRNA	P.aeruginosa	P.aeruginosa_stat
NC_002516.2	2909289	2909290	-	2909290	PA2573	protein_coding	PA2573	A	CGUGA	93	96	0.21767	0.056803	0.1372365	mRNA	P.aeruginosa	P.aeruginosa_stat
NC_002516.2	3109024	3109025	-	3109025	PA2747	protein_coding	PA2747	A	GGUCG	202	158	0.066741	0.21162	0.1391805	mRNA	P.aeruginosa	P.aeruginosa_stat
NC_002516.2	3145600	3145601	-	3145601	PA2788	protein_coding	PA2788	A	GGUGG	107	103	0.16407	0.11713	0.1406	mRNA	P.aeruginosa	P.aeruginosa_stat
NC_002516.2	3145678	3145679	-	3145679	PA2788	protein_coding	PA2788	A	GAUGG	164	182	0.17796	0.33122	0.25459	mRNA	P.aeruginosa	P.aeruginosa_stat
NC_002516.2	3145977	3145978	-	3145978	PA2788	protein_coding	PA2788	A	GAUCG	135	120	0.14271	0.22439	0.18355	mRNA	P.aeruginosa	P.aeruginosa_stat
NC_002516.2	3154842	3154843	-	3154843	PA2797	protein_coding	PA2797	A	CCUGU	50	52	0.30244	0.20676	0.2546	mRNA	P.aeruginosa	P.aeruginosa_stat
NC_002516.2	3155141	3155142	-	3155142	PA2798	protein_coding	PA2798	A	CUUCG	75	68	0.24629	0.061176	0.153733	mRNA	P.aeruginosa	P.aeruginosa_stat
NC_002516.2	3274646	3274647	-	3274647	PA2920	protein_coding	PA2920	A	UGUCC	30	23	0.73875	0.49381	0.61628	mRNA	P.aeruginosa	P.aeruginosa_stat
NC_002516.2	3311126	3311127	-	3311127	etfA	protein_coding	PA2951	A	UCUCC	254	273	0.19264	0.16929	0.180965	mRNA	P.aeruginosa	P.aeruginosa_stat
NC_002516.2	3328241	3328242	-	3328242	rpmF	protein_coding	PA2970	A	UAUCG	123	116	0.066412	0.35437	0.210391	mRNA	P.aeruginosa	P.aeruginosa_stat
NC_002516.2	3359237	3359238	-	3359238	PA3001	protein_coding	PA3001	A	UCUCG	86	41	0.32159	0.18953	0.25556	mRNA	P.aeruginosa	P.aeruginosa_stat
NC_002516.2	3373416	3373417	-	3373417	foaB	protein_coding	PA3013	A	CCUCC	57	99	0.10174	0.17086	0.1363	mRNA	P.aeruginosa	P.aeruginosa_stat
NC_002516.2	3462466	3462467	-	3462467	pepN	protein_coding	PA3083	A	CCUAC	44	44	0.66018	0.35816	0.50917	mRNA	P.aeruginosa	P.aeruginosa_stat
NC_002516.2	3497005	3497006	-	3497006	fimV	protein_coding	PA3115	A	ACUCC	58	48	0.41757	0.53213	0.47485	mRNA	P.aeruginosa	P.aeruginosa_stat
NC_002516.2	3498131	3498132	-	3498132	fimV	protein_coding	PA3115	A	AUUGG	39	36	0.17674	0.71748	0.44711	mRNA	P.aeruginosa	P.aeruginosa_stat
NC_002516.2	3498132	3498133	-	3498133	fimV	protein_coding	PA3115	A	AUUGG	43	40	0.15839	0.60365	0.38102	mRNA	P.aeruginosa	P.aeruginosa_stat
NC_002516.2	3557201	3557202	-	3557202	gyrA	protein_coding	PA3168	A	GGUCG	62	76	0.39725	0.21872	0.307985	mRNA	P.aeruginosa	P.aeruginosa_stat
NC_002516.2	3557219	3557220	-	3557220	gyrA	protein_coding	PA3168	A	GGUGC	62	70	0.28603	0.17831	0.23217	mRNA	P.aeruginosa	P.aeruginosa_stat
NC_002516.2	3889452	3889453	-	3889453	rhlI	protein_coding	PA3476	A	CGUCG	220	211	0.26061	0.20753	0.23407	mRNA	P.aeruginosa	P.aeruginosa_stat
NC_002516.2	3891682	3891683	-	3891683	rhlB	protein_coding	PA3478	A	UGUCC	268	238	0.22993	0.34271	0.28632	mRNA	P.aeruginosa	P.aeruginosa_stat
NC_002516.2	3949453	3949454	-	3949454	PA3529	protein_coding	PA3529	A	CUUCA	500	502	0.29547	0.25729	0.27638	mRNA	P.aeruginosa	P.aeruginosa_stat
NC_002516.2	4047051	4047052	-	4047052	PA3613	protein_coding	PA3613	A	GCUCG	72	85	0.27169	0.39915	0.33542	mRNA	P.aeruginosa	P.aeruginosa_stat
NC_002516.2	4051957	4051958	-	4051958	recA	protein_coding	PA3617	A	GUUCU	112	72	0.10859	0.29566	0.202125	mRNA	P.aeruginosa	P.aeruginosa_stat
NC_002516.2	4058194	4058195	-	4058195	rpoS	protein_coding	PA3622	A	GCUGG	1352	1370	0.33543	0.19253	0.26398	mRNA	P.aeruginosa	P.aeruginosa_stat
NC_002516.2	4084856	4084857	-	4084857	PA3647	protein_coding	PA3647	A	GUUCG	68	77	0.24909	0.081069	0.1650795	mRNA	P.aeruginosa	P.aeruginosa_stat
NC_002516.2	4093299	4093300	-	4093300	tsf	protein_coding	PA3655	A	GGUCG	50	62	0.30664	0.35535	0.330995	mRNA	P.aeruginosa	P.aeruginosa_stat
NC_002516.2	4150695	4150696	-	4150696	PA3707	protein_coding	PA3707	A	GCUCC	42	28	0.14743	0.49441	0.32092	mRNA	P.aeruginosa	P.aeruginosa_stat
NC_002516.2	4157613	4157614	-	4157614	PA3712	protein_coding	PA3712	A	CCUAC	115	114	0.53572	0.29856	0.41714	mRNA	P.aeruginosa	P.aeruginosa_stat
NC_002516.2	4166331	4166332	-	4166332	PA3720	protein_coding	PA3720	A	CCUCC	109	103	0.15551	0.0556	0.105555	mRNA	P.aeruginosa	P.aeruginosa_stat
NC_002516.2	4196575	4196576	-	4196576	rimM	protein_coding	PA3744	A	UAUCG	147	194	0.21306	0.37763	0.295345	mRNA	P.aeruginosa	P.aeruginosa_stat
NC_002516.2	4227283	4227284	-	4227284	guaB	protein_coding	PA3770	A	GUUCG	61	44	0.90488	0.89353	0.899205	mRNA	P.aeruginosa	P.aeruginosa_stat
NC_002516.2	4227698	4227699	-	4227699	guaB	protein_coding	PA3770	A	GUUCG	82	58	0.21216	0.10521	0.158685	mRNA	P.aeruginosa	P.aeruginosa_stat
NC_002516.2	4249233	4249234	-	4249234	oprC	protein_coding	PA3790	A	GCUGG	78	84	0.30024	0.20361	0.251925	mRNA	P.aeruginosa	P.aeruginosa_stat
NC_002516.2	4249359	4249360	-	4249360	oprC	protein_coding	PA3790	A	GCUCU	103	87	0.11836	0.21088	0.16462	mRNA	P.aeruginosa	P.aeruginosa_stat
NC_002516.2	4249945	4249946	-	4249946	PA3791	protein_coding	PA3791	A	CUUCG	327	298	0.11314	0.19202	0.15258	mRNA	P.aeruginosa	P.aeruginosa_stat
NC_002516.2	4271528	4271529	-	4271529	iscS	protein_coding	PA3814	A	UCUCC	65	67	0.28023	0.051939	0.1660845	mRNA	P.aeruginosa	P.aeruginosa_stat
NC_002516.2	4275800	4275801	-	4275801	PA3819	protein_coding	PA3819	A	CGUGG	61	96	0.10582	0.13263	0.119225	mRNA	P.aeruginosa	P.aeruginosa_stat
NC_002516.2	4399031	4399032	-	4399032	PA3924	protein_coding	PA3924	A	GCUGG	45	43	0.18879	0.40621	0.2975	mRNA	P.aeruginosa	P.aeruginosa_stat
NC_002516.2	4404455	4404456	-	4404456	cioB	protein_coding	PA3929	A	CUUCG	72	75	0.25233	0.1093	0.180815	mRNA	P.aeruginosa	P.aeruginosa_stat
NC_002516.2	4726324	4726325	-	4726325	fptA	protein_coding	PA4221	A	CUUCG	133	85	0.20199	0.097614	0.149802	mRNA	P.aeruginosa	P.aeruginosa_stat
NC_002516.2	4726565	4726566	-	4726566	fptA	protein_coding	PA4221	A	GCUGC	145	140	0.37474	0.52682	0.45078	mRNA	P.aeruginosa	P.aeruginosa_stat
NC_002516.2	4734768	4734769	-	4734769	pchF	protein_coding	PA4225	A	GGUGA	221	191	0.16644	0.19166	0.17905	mRNA	P.aeruginosa	P.aeruginosa_stat
NC_002516.2	4747277	4747278	-	4747278	PA4233	protein_coding	PA4233	A	GUUGC	62	42	0.15142	0.88469	0.518055	mRNA	P.aeruginosa	P.aeruginosa_stat
NC_002516.2	4754631	4754632	-	4754632	rpoA	protein_coding	PA4238	A	GUUCG	128	178	0.096254	0.1676	0.131927	mRNA	P.aeruginosa	P.aeruginosa_stat
NC_002516.2	4755242	4755243	-	4755243	rpoA	protein_coding	PA4238	A	GAUCG	193	152	0.23194	0.063048	0.147494	mRNA	P.aeruginosa	P.aeruginosa_stat
NC_002516.2	4757646	4757647	-	4757647	secY	protein_coding	PA4243	A	UGUGA	96	62	0.35291	0.084994	0.218952	mRNA	P.aeruginosa	P.aeruginosa_stat
NC_002516.2	4758848	4758849	-	4758849	rplO	protein_coding	PA4244	A	CGUCG	252	270	0.068112	0.20753	0.137821	mRNA	P.aeruginosa	P.aeruginosa_stat
NC_002516.2	4759085	4759086	-	4759086	rpsE	protein_coding	PA4246	A	CGUCG	218	184	0.21785	0.01883	0.11834	mRNA	P.aeruginosa	P.aeruginosa_stat
NC_002516.2	4761789	4761790	-	4761790	rplE	protein_coding	PA4251	A	GGUCG	133	130	0.13133	0.22223	0.17678	mRNA	P.aeruginosa	P.aeruginosa_stat
NC_002516.2	4766237	4766238	-	4766238	rplD	protein_coding	PA4262	A	UGUCG	206	239	0.099064	0.16497	0.132017	mRNA	P.aeruginosa	P.aeruginosa_stat
NC_002516.2	4766571	4766572	-	4766572	rplD	protein_coding	PA4262	A	UCUCC	252	235	0.011465	0.20679	0.1091275	mRNA	P.aeruginosa	P.aeruginosa_stat
NC_002516.2	4768182	4768183	-	4768183	tufA	protein_coding	PA4265	A	GCUGG	150	119	0.34661	0.2689	0.307755	mRNA	P.aeruginosa	P.aeruginosa_stat
NC_002516.2	4768198	4768199	-	4768199	tufA	protein_coding	PA4265	A	GCUCG	67	58	0.38733	0.17862	0.282975	mRNA	P.aeruginosa	P.aeruginosa_stat
NC_002516.2	4768783	4768784	-	4768784	tufA	protein_coding	PA4265	A	GUUCG	31	16	0.63858	0.33185	0.485215	mRNA	P.aeruginosa	P.aeruginosa_stat
NC_002516.2	4771336	4771337	-	4771337	rpsG	protein_coding	PA4267	A	CUUCG	248	204	0.24017	0.20527	0.22272	mRNA	P.aeruginosa	P.aeruginosa_stat
NC_002516.2	4771395	4771396	-	4771396	rpsG	protein_coding	PA4267	A	GUUCC	185	121	0.12165	0.23264	0.177145	mRNA	P.aeruginosa	P.aeruginosa_stat
NC_002516.2	4779205	4779206	-	4779206	rpoB	protein_coding	PA4270	A	CGUGG	146	190	0.13263	0.034282	0.083456	mRNA	P.aeruginosa	P.aeruginosa_stat
NC_002516.2	4827893	4827894	-	4827894	tadZ	protein_coding	PA4303	A	GUUGC	96	87	0.42725	0.48234	0.454795	mRNA	P.aeruginosa	P.aeruginosa_stat
NC_002516.2	4916866	4916867	-	4916867	groEL	protein_coding	PA4385	A	GGUGA	512	515	0.0883	0.12266	0.10548	mRNA	P.aeruginosa	P.aeruginosa_stat
NC_002516.2	4935048	4935049	-	4935049	secA	protein_coding	PA4403	A	AGUCG	37	54	0.21799	0.57038	0.394185	mRNA	P.aeruginosa	P.aeruginosa_stat
NC_002516.2	4939735	4939736	-	4939736	ftsZ	protein_coding	PA4407	A	GCUGG	192	146	0.27213	0.063506	0.167818	mRNA	P.aeruginosa	P.aeruginosa_stat
NC_002516.2	4964230	4964231	-	4964231	PA4430	protein_coding	PA4430	A	GUUUU	148	135	0.16834	0.29594	0.23214	mRNA	P.aeruginosa	P.aeruginosa_stat
NC_002516.2	5165255	5165256	-	5165256	PA4606	protein_coding	PA4606	A	CCUCG	120	106	0.3363	0.042705	0.1895025	mRNA	P.aeruginosa	P.aeruginosa_stat
NC_002516.2	5207473	5207474	-	5207474	PA4639	protein_coding	PA4639	A	GGUGG	42	35	0.3637	0.16674	0.26522	mRNA	P.aeruginosa	P.aeruginosa_stat
NC_002516.2	5287576	5287577	-	5287577	phuT	protein_coding	PA4708	A	GCUCG	70	71	0.15493	0.37208	0.263505	mRNA	P.aeruginosa	P.aeruginosa_stat
NC_002516.2	5330860	5330861	-	5330861	nusA	protein_coding	PA4745	A	UGUCG	44	55	0.37933	0.36028	0.369805	mRNA	P.aeruginosa	P.aeruginosa_stat
NC_002516.2	5333393	5333394	-	5333394	tpiA	protein_coding	PA4748	A	GAUGU	61	67	0.2503	0.20327	0.226785	mRNA	P.aeruginosa	P.aeruginosa_stat
NC_002516.2	5337742	5337743	-	5337743	ftsH	protein_coding	PA4751	A	GGUUU	113	140	0.30959	0.42481	0.3672	mRNA	P.aeruginosa	P.aeruginosa_stat
NC_002516.2	5536705	5536706	-	5536706	PA4933	protein_coding	PA4933	A	GCUGG	191	152	0.21803	0.19625	0.20714	mRNA	P.aeruginosa	P.aeruginosa_stat
NC_002516.2	5537169	5537170	-	5537170	rpsR	protein_coding	PA4934	A	GUUCC	176	145	0.10717	0.19893	0.15305	mRNA	P.aeruginosa	P.aeruginosa_stat
NC_002516.2	5544992	5544993	-	5544993	hflC	protein_coding	PA4941	A	CUUCG	68	46	0.26716	0.16805	0.217605	mRNA	P.aeruginosa	P.aeruginosa_stat
NC_002516.2	5545430	5545431	-	5545431	hflC	protein_coding	PA4941	A	UCUCG	78	76	0.27723	0.41566	0.346445	mRNA	P.aeruginosa	P.aeruginosa_stat
NC_002516.2	5545872	5545873	-	5545873	hflK	protein_coding	PA4942	A	GGUGG	154	103	0.038969	0.1694	0.1041845	mRNA	P.aeruginosa	P.aeruginosa_stat
NC_002516.2	5546411	5546412	-	5546412	hflK	protein_coding	PA4942	A	GCUCC	90	89	0.16966	0.10668	0.13817	mRNA	P.aeruginosa	P.aeruginosa_stat
NC_002516.2	5548727	5548728	-	5548728	miaA	protein_coding	PA4945	A	UGUUU	146	120	0.42825	0.35761	0.39293	mRNA	P.aeruginosa	P.aeruginosa_stat
NC_002516.2	5791584	5791585	-	5791585	hisB	protein_coding	PA5143	A	GUUCG	37	32	0.35239	0.39329	0.37284	mRNA	P.aeruginosa	P.aeruginosa_stat
NC_002516.2	5904069	5904070	-	5904070	ppk	protein_coding	PA5242	A	CUUCC	83	76	0.23234	0.5551	0.39372	mRNA	P.aeruginosa	P.aeruginosa_stat
NC_002516.2	5941056	5941057	-	5941057	PA5275	protein_coding	PA5275	A	CGUUU	30	34	0.40006	0.64853	0.524295	mRNA	P.aeruginosa	P.aeruginosa_stat
NC_002516.2	5973811	5973812	-	5973812	PA5305	protein_coding	PA5305	A	GCUCU	97	77	0.055756	0.23613	0.145943	mRNA	P.aeruginosa	P.aeruginosa_stat
NC_002516.2	6026433	6026434	-	6026434	PA5359	protein_coding	PA5359	A	GUUCC	112	132	0.069468	0.21756	0.143514	mRNA	P.aeruginosa	P.aeruginosa_stat
NC_002516.2	6104793	6104794	-	6104794	PA5424	protein_coding	PA5424	A	GCUCU	121	131	0.15388	0.14119	0.147535	mRNA	P.aeruginosa	P.aeruginosa_stat
NC_002516.2	6119434	6119435	-	6119435	PA5436	protein_coding	PA5436	A	CGUCG	48	36	0.4168	0.22125	0.319025	mRNA	P.aeruginosa	P.aeruginosa_stat
NC_002516.2	6136127	6136128	-	6136128	wbpZ	protein_coding	PA5447	A	GCUCU	26	28	0.41375	0.52043	0.46709	mRNA	P.aeruginosa	P.aeruginosa_stat
NC_002516.2	6143083	6143084	-	6143084	wbpW	protein_coding	PA5452	A	GCUUU	105	96	0.40581	0.14553	0.27567	mRNA	P.aeruginosa	P.aeruginosa_stat
NC_002516.2	6248030	6248031	-	6248031	atpC	protein_coding	PA5553	A	GGUUU	158	118	0.30124	0.056767	0.1790035	mRNA	P.aeruginosa	P.aeruginosa_stat
NC_002516.2	6250694	6250695	-	6250695	atpA	protein_coding	PA5556	A	GCUCU	443	408	0.18752	0.11836	0.15294	mRNA	P.aeruginosa	P.aeruginosa_stat
NC_002516.2	6251224	6251225	-	6251225	atpA	protein_coding	PA5556	A	CGUUU	510	476	0.42764	0.30422	0.36593	mRNA	P.aeruginosa	P.aeruginosa_stat
NC_002516.2	6253980	6253981	-	6253981	atpB	protein_coding	PA5560	A	CUUCC	112	110	0.17191	0.49392	0.332915	mRNA	P.aeruginosa	P.aeruginosa_stat
NC_002516.2	6253983	6253984	-	6253984	atpB	protein_coding	PA5560	A	GUUCU	115	111	0.15319	0.054774	0.103982	mRNA	P.aeruginosa	P.aeruginosa_stat
NC_002516.2	40488	40489	+	40489	PA0038	protein_coding	PA0038	T	GCUAU	404	353	0.054166	0.049429	0.0517975	mRNA	P.aeruginosa	P.aeruginosa_stat
NC_002516.2	65361	65362	+	65362	PA0050	protein_coding	PA0050	T	CUUCG	393	311	0.14306	0.052783	0.0979215	mRNA	P.aeruginosa	P.aeruginosa_stat
NC_002516.2	141870	141871	+	141871	PA0122	protein_coding	PA0122	T	CGUGA	311	304	0.051295	0.017451	0.034373	mRNA	P.aeruginosa	P.aeruginosa_stat
NC_002516.2	142094	142095	+	142095	PA0122	protein_coding	PA0122	T	GAUCG	844	784	0.016348	0.047858	0.032103	mRNA	P.aeruginosa	P.aeruginosa_stat
NC_002516.2	142099	142100	+	142100	PA0122	protein_coding	PA0122	T	CCUCC	821	746	0.02522	0.031396	0.028308	mRNA	P.aeruginosa	P.aeruginosa_stat
NC_002516.2	158297	158298	+	158298	ahpC	protein_coding	PA0139	T	GGUCG	523	451	0.048351	0.038958	0.0436545	mRNA	P.aeruginosa	P.aeruginosa_stat
NC_002516.2	158429	158430	+	158430	ahpC	protein_coding	PA0139	T	UCUCG	421	389	0.018145	0.10588	0.0620125	mRNA	P.aeruginosa	P.aeruginosa_stat
NC_002516.2	158631	158632	+	158632	ahpC	protein_coding	PA0139	T	CGUCG	498	402	0.0506	0.01883	0.034715	mRNA	P.aeruginosa	P.aeruginosa_stat
NC_002516.2	338599	338600	+	338600	spuD	protein_coding	PA0300	T	GGUCG	181	166	0.048351	0.2008	0.1245755	mRNA	P.aeruginosa	P.aeruginosa_stat
NC_002516.2	355144	355145	+	355145	PA0315	protein_coding	PA0315	T	GCUGG	331	247	0.14591	0.034984	0.090447	mRNA	P.aeruginosa	P.aeruginosa_stat
NC_002516.2	420994	420995	+	420995	rpoH	protein_coding	PA0376	T	CUUCG	142	147	0.056993	0.16102	0.1090065	mRNA	P.aeruginosa	P.aeruginosa_stat
NC_002516.2	421345	421346	+	421346	rpoH	protein_coding	PA0376	T	GCUCC	209	176	0.11858	0.072869	0.0957245	mRNA	P.aeruginosa	P.aeruginosa_stat
NC_002516.2	564407	564408	+	564408	PA0505	protein_coding	PA0505	T	CGUCG	486	456	0.01417	0.046151	0.0301605	mRNA	P.aeruginosa	P.aeruginosa_stat
NC_002516.2	564545	564546	+	564546	PA0505	protein_coding	PA0505	T	CCUCG	300	304	0.097072	0.06303	0.080051	mRNA	P.aeruginosa	P.aeruginosa_stat
NC_002516.2	832293	832294	+	832294	mucA	protein_coding	PA0763	T	CCUCA	160	171	0.070928	0.12821	0.099569	mRNA	P.aeruginosa	P.aeruginosa_stat
NC_002516.2	832562	832563	+	832563	mucB	protein_coding	PA0764	T	ACUCA	241	200	0.15243	0.093956	0.123193	mRNA	P.aeruginosa	P.aeruginosa_stat
NC_002516.2	945999	946000	+	946000	hpd	protein_coding	PA0865	T	CCUGU	1089	1055	0.030501	0.018436	0.0244685	mRNA	P.aeruginosa	P.aeruginosa_stat
NC_002516.2	946403	946404	+	946404	hpd	protein_coding	PA0865	T	CUUCC	1421	1293	0.17191	0.14984	0.160875	mRNA	P.aeruginosa	P.aeruginosa_stat
NC_002516.2	946454	946455	+	946455	hpd	protein_coding	PA0865	T	UCUCC	1494	1440	0.026462	0.066076	0.046269	mRNA	P.aeruginosa	P.aeruginosa_stat
NC_002516.2	946527	946528	+	946528	hpd	protein_coding	PA0865	T	GAUCG	1538	1438	0.047858	0.010944	0.029401	mRNA	P.aeruginosa	P.aeruginosa_stat
NC_002516.2	946680	946681	+	946681	hpd	protein_coding	PA0865	T	CGUCG	1224	1277	0.046151	0.063776	0.0549635	mRNA	P.aeruginosa	P.aeruginosa_stat
NC_002516.2	946701	946702	+	946702	hpd	protein_coding	PA0865	T	GCUCG	1172	1155	0.1402	0.088093	0.1141465	mRNA	P.aeruginosa	P.aeruginosa_stat
NC_002516.2	946924	946925	+	946925	hpd	protein_coding	PA0865	T	CCUCU	1163	1049	0.034616	0.073181	0.0538985	mRNA	P.aeruginosa	P.aeruginosa_stat
NC_002516.2	946926	946927	+	946927	hpd	protein_coding	PA0865	T	CUUCC	1176	1049	0.31713	0.38666	0.351895	mRNA	P.aeruginosa	P.aeruginosa_stat
NC_002516.2	946953	946954	+	946954	hpd	protein_coding	PA0865	T	GCUCC	517	553	0.060158	0.063357	0.0617575	mRNA	P.aeruginosa	P.aeruginosa_stat
NC_002516.2	1028187	1028188	+	1028188	PA0938	protein_coding	PA0938	T	CUUCC	222	199	0.25967	0.3604	0.310035	mRNA	P.aeruginosa	P.aeruginosa_stat
NC_002516.2	1046075	1046076	+	1046076	PA0959	protein_coding	PA0959	T	GCUCG	124	109	0.23979	0.098904	0.169347	mRNA	P.aeruginosa	P.aeruginosa_stat
NC_002516.2	1046349	1046350	+	1046350	PA0959	protein_coding	PA0959	T	CCUGU	109	84	0.12897	0.068518	0.098744	mRNA	P.aeruginosa	P.aeruginosa_stat
NC_002516.2	1057291	1057292	+	1057292	tolB	protein_coding	PA0972	T	UCUCC	215	182	0.03016	0.093476	0.061818	mRNA	P.aeruginosa	P.aeruginosa_stat
NC_002516.2	1057461	1057462	+	1057462	oprL	protein_coding	PA0973	T	GUUGC	241	235	0.10178	0.042662	0.072221	mRNA	P.aeruginosa	P.aeruginosa_stat
NC_002516.2	1058065	1058066	+	1058066	PA0974	protein_coding	PA0974	T	CCUUU	339	308	0.20467	0.18407	0.19437	mRNA	P.aeruginosa	P.aeruginosa_stat
NC_002516.2	1078205	1078206	+	1078206	pqsA	protein_coding	PA0996	T	GCUGC	392	375	0.30602	0.275	0.29051	mRNA	P.aeruginosa	P.aeruginosa_stat
NC_002516.2	1078230	1078231	+	1078231	pqsA	protein_coding	PA0996	T	GUUCU	421	413	0.042247	0.013256	0.0277515	mRNA	P.aeruginosa	P.aeruginosa_stat
NC_002516.2	1078270	1078271	+	1078271	pqsA	protein_coding	PA0996	T	UCUCG	354	388	0.094069	0.031435	0.062752	mRNA	P.aeruginosa	P.aeruginosa_stat
NC_002516.2	1127072	1127073	+	1127073	PA1041	protein_coding	PA1041	T	GGUGG	498	447	0.022969	0.054644	0.0388065	mRNA	P.aeruginosa	P.aeruginosa_stat
NC_002516.2	1127137	1127138	+	1127138	PA1041	protein_coding	PA1041	T	GAUCG	455	396	0.063048	0.010944	0.036996	mRNA	P.aeruginosa	P.aeruginosa_stat
NC_002516.2	1127177	1127178	+	1127178	PA1041	protein_coding	PA1041	T	GGUGC	582	392	0.020898	0.04804	0.034469	mRNA	P.aeruginosa	P.aeruginosa_stat
NC_002516.2	1127428	1127429	+	1127429	PA1041	protein_coding	PA1041	T	GCUGU	536	392	0.041148	0.10983	0.075489	mRNA	P.aeruginosa	P.aeruginosa_stat
NC_002516.2	1127430	1127431	+	1127431	PA1041	protein_coding	PA1041	T	UGUCG	541	395	0.011298	0.06872	0.040009	mRNA	P.aeruginosa	P.aeruginosa_stat
NC_002516.2	1135810	1135811	+	1135811	PA1048	protein_coding	PA1048	T	GGUCC	284	203	0.10767	0.14374	0.125705	mRNA	P.aeruginosa	P.aeruginosa_stat
NC_002516.2	1183207	1183208	+	1183208	fliC	protein_coding	PA1092	T	UCUCC	499	413	0.026462	0.083334	0.054898	mRNA	P.aeruginosa	P.aeruginosa_stat
NC_002516.2	1183217	1183218	+	1183218	fliC	protein_coding	PA1092	T	CCUGU	474	412	0.059903	0.0031014	0.0315022	mRNA	P.aeruginosa	P.aeruginosa_stat
NC_002516.2	1183435	1183436	+	1183436	fliC	protein_coding	PA1092	T	UCUCC	1118	943	0.037498	0.022743	0.0301205	mRNA	P.aeruginosa	P.aeruginosa_stat
NC_002516.2	1183549	1183550	+	1183550	fliC	protein_coding	PA1092	T	CCUCU	751	670	0.031788	0.014605	0.0231965	mRNA	P.aeruginosa	P.aeruginosa_stat
NC_002516.2	1183577	1183578	+	1183578	fliC	protein_coding	PA1092	T	GGUCG	1060	984	0.014876	0.043672	0.029274	mRNA	P.aeruginosa	P.aeruginosa_stat
NC_002516.2	1183758	1183759	+	1183759	fliC	protein_coding	PA1092	T	GCUCG	1368	1270	0.054397	0.048589	0.051493	mRNA	P.aeruginosa	P.aeruginosa_stat
NC_002516.2	1184146	1184147	+	1184147	fliC	protein_coding	PA1092	T	ACUCG	797	798	0.051419	0.05754	0.0544795	mRNA	P.aeruginosa	P.aeruginosa_stat
NC_002516.2	1184312	1184313	+	1184313	fliC	protein_coding	PA1092	T	CCUCG	838	933	0.027021	0.092323	0.059672	mRNA	P.aeruginosa	P.aeruginosa_stat
NC_002516.2	1184319	1184320	+	1184320	fliC	protein_coding	PA1092	T	GCUGU	799	867	0.06708	0.027742	0.047411	mRNA	P.aeruginosa	P.aeruginosa_stat
NC_002516.2	1185086	1185087	+	1185087	fliD	protein_coding	PA1094	T	GCUCG	315	250	0.10423	0.042724	0.073477	mRNA	P.aeruginosa	P.aeruginosa_stat
NC_002516.2	1185259	1185260	+	1185260	fliD	protein_coding	PA1094	T	GCUGU	325	252	0.10983	0.047739	0.0787845	mRNA	P.aeruginosa	P.aeruginosa_stat
NC_002516.2	1185643	1185644	+	1185644	fliD	protein_coding	PA1094	T	GAUGA	308	233	0.027622	0.045608	0.036615	mRNA	P.aeruginosa	P.aeruginosa_stat
NC_002516.2	1277314	1277315	+	1277315	oprH	protein_coding	PA1178	T	CUUCC	289	230	0.16101	0.28531	0.22316	mRNA	P.aeruginosa	P.aeruginosa_stat
NC_002516.2	1277473	1277474	+	1277474	oprH	protein_coding	PA1178	T	CCUCG	277	275	0.032292	0.10646	0.069376	mRNA	P.aeruginosa	P.aeruginosa_stat
NC_002516.2	1277488	1277489	+	1277489	oprH	protein_coding	PA1178	T	GCUAU	304	263	0.072756	0.015236	0.043996	mRNA	P.aeruginosa	P.aeruginosa_stat
NC_002516.2	1357636	1357637	+	1357637	aprI	protein_coding	PA1250	T	GGUCG	146	176	0.062192	0.1231	0.092646	mRNA	P.aeruginosa	P.aeruginosa_stat
NC_002516.2	1538803	1538804	+	1538804	PA1414	protein_coding	PA1414	T	CCUGG	711	653	0.0076502	0.041133	0.0243916	mRNA	P.aeruginosa	P.aeruginosa_stat
NC_002516.2	1538815	1538816	+	1538816	PA1414	protein_coding	PA1414	T	ACUCG	730	641	0.06959	0.051419	0.0605045	mRNA	P.aeruginosa	P.aeruginosa_stat
NC_002516.2	1538860	1538861	+	1538861	PA1414	protein_coding	PA1414	T	CAUCC	703	647	0.37986	0.66509	0.522475	mRNA	P.aeruginosa	P.aeruginosa_stat
NC_002516.2	1722369	1722370	+	1722370	sdhA	protein_coding	PA1583	T	GGUCG	251	253	0.089015	0.034211	0.061613	mRNA	P.aeruginosa	P.aeruginosa_stat
NC_002516.2	1722411	1722412	+	1722412	sdhA	protein_coding	PA1583	T	CGUGG	234	219	0.056509	0.018427	0.037468	mRNA	P.aeruginosa	P.aeruginosa_stat
NC_002516.2	1722509	1722510	+	1722510	sdhA	protein_coding	PA1583	T	CUUCG	184	168	0.044279	0.16455	0.1044145	mRNA	P.aeruginosa	P.aeruginosa_stat
NC_002516.2	1724043	1724044	+	1724044	sdhB	protein_coding	PA1584	T	CUUCC	247	241	0.3604	0.36715	0.363775	mRNA	P.aeruginosa	P.aeruginosa_stat
NC_002516.2	1724846	1724847	+	1724847	sucA	protein_coding	PA1585	T	UCUCC	266	227	0.051939	0.090113	0.071026	mRNA	P.aeruginosa	P.aeruginosa_stat
NC_002516.2	1725221	1725222	+	1725222	sucA	protein_coding	PA1585	T	CGUCC	176	196	0.22805	0.033048	0.130549	mRNA	P.aeruginosa	P.aeruginosa_stat
NC_002516.2	1725261	1725262	+	1725262	sucA	protein_coding	PA1585	T	GUUCG	206	201	0.074904	0.062413	0.0686585	mRNA	P.aeruginosa	P.aeruginosa_stat
NC_002516.2	1727144	1727145	+	1727145	sucB	protein_coding	PA1586	T	CUUCC	203	193	0.19298	0.25075	0.221865	mRNA	P.aeruginosa	P.aeruginosa_stat
NC_002516.2	1728524	1728525	+	1728525	lpdG	protein_coding	PA1587	T	CAUCG	267	221	0.38451	0.10382	0.244165	mRNA	P.aeruginosa	P.aeruginosa_stat
NC_002516.2	1729424	1729425	+	1729425	lpdG	protein_coding	PA1587	T	GGUCG	345	284	0.075744	0.014876	0.04531	mRNA	P.aeruginosa	P.aeruginosa_stat
NC_002516.2	1729712	1729713	+	1729713	lpdG	protein_coding	PA1587	T	GAUCG	343	310	0.11116	0.010944	0.061052	mRNA	P.aeruginosa	P.aeruginosa_stat
NC_002516.2	1729764	1729765	+	1729765	lpdG	protein_coding	PA1587	T	UCUCA	249	196	0.14858	0.09541	0.121995	mRNA	P.aeruginosa	P.aeruginosa_stat
NC_002516.2	1730393	1730394	+	1730394	sucC	protein_coding	PA1588	T	GUUCG	309	299	0.090219	0.062413	0.076316	mRNA	P.aeruginosa	P.aeruginosa_stat
NC_002516.2	1730554	1730555	+	1730555	sucC	protein_coding	PA1588	T	CUUCC	236	289	0.11465	0.23234	0.173495	mRNA	P.aeruginosa	P.aeruginosa_stat
NC_002516.2	1731151	1731152	+	1731152	sucC	protein_coding	PA1588	T	GUUGC	243	238	0.12031	0.082685	0.1014975	mRNA	P.aeruginosa	P.aeruginosa_stat
NC_002516.2	1917593	1917594	+	1917594	PA1772	protein_coding	PA1772	T	CUUCC	154	177	0.021332	0.26839	0.144861	mRNA	P.aeruginosa	P.aeruginosa_stat
NC_002516.2	1917798	1917799	+	1917799	PA1772	protein_coding	PA1772	T	GUUCG	259	273	0.071801	0.020281	0.046041	mRNA	P.aeruginosa	P.aeruginosa_stat
NC_002516.2	1921338	1921339	+	1921339	oprF	protein_coding	PA1777	T	GCUCG	2833	2403	0.054397	0.08261	0.0685035	mRNA	P.aeruginosa	P.aeruginosa_stat
NC_002516.2	1921742	1921743	+	1921743	oprF	protein_coding	PA1777	T	GCUCC	3220	3084	0.034035	0.050473	0.042254	mRNA	P.aeruginosa	P.aeruginosa_stat
NC_002516.2	1921773	1921774	+	1921774	oprF	protein_coding	PA1777	T	GCUCC	2744	2631	0.040655	0.034035	0.037345	mRNA	P.aeruginosa	P.aeruginosa_stat
NC_002516.2	1921988	1921989	+	1921989	oprF	protein_coding	PA1777	T	CUUCC	2707	2568	0.23234	0.17191	0.202125	mRNA	P.aeruginosa	P.aeruginosa_stat
NC_002516.2	1922111	1922112	+	1922112	oprF	protein_coding	PA1777	T	GGUCG	2626	2587	0.062192	0.075744	0.068968	mRNA	P.aeruginosa	P.aeruginosa_stat
NC_002516.2	1922189	1922190	+	1922190	oprF	protein_coding	PA1777	T	CGUCG	1998	1770	0.055021	0.16439	0.1097055	mRNA	P.aeruginosa	P.aeruginosa_stat
NC_002516.2	1953959	1953960	+	1953960	tig	protein_coding	PA1800	T	GCUCC	439	368	0.034035	0.11858	0.0763075	mRNA	P.aeruginosa	P.aeruginosa_stat
NC_002516.2	1954810	1954811	+	1954811	clpX	protein_coding	PA1802	T	GAUCG	349	297	0.082746	0.047858	0.065302	mRNA	P.aeruginosa	P.aeruginosa_stat
NC_002516.2	1955025	1955026	+	1955026	clpX	protein_coding	PA1802	T	GAUCC	247	170	0.090609	0.33635	0.2134795	mRNA	P.aeruginosa	P.aeruginosa_stat
NC_002516.2	1956029	1956030	+	1956030	clpX	protein_coding	PA1802	T	GCUCG	222	204	0.12507	0.024778	0.074924	mRNA	P.aeruginosa	P.aeruginosa_stat
NC_002516.2	1958823	1958824	+	1958824	hupB	protein_coding	PA1804	T	GGUCG	1572	1445	0.057611	0.084622	0.0711165	mRNA	P.aeruginosa	P.aeruginosa_stat
NC_002516.2	1958928	1958929	+	1958929	hupB	protein_coding	PA1804	T	GCUCG	1432	1228	0.071487	0.10423	0.0878585	mRNA	P.aeruginosa	P.aeruginosa_stat
NC_002516.2	1991680	1991681	+	1991681	PA1833	protein_coding	PA1833	T	GGUGA	138	175	0.1022	0.040311	0.0712555	mRNA	P.aeruginosa	P.aeruginosa_stat
NC_002516.2	2032767	2032768	+	2032768	lasA	protein_coding	PA1871	T	CGUGG	446	445	0.043232	0.022983	0.0331075	mRNA	P.aeruginosa	P.aeruginosa_stat
NC_002516.2	2033088	2033089	+	2033089	lasA	protein_coding	PA1871	T	GCUGU	350	261	0.034483	0.16038	0.0974315	mRNA	P.aeruginosa	P.aeruginosa_stat
NC_002516.2	2033483	2033484	+	2033484	lasA	protein_coding	PA1871	T	GCUCG	345	291	0.18324	0.14515	0.164195	mRNA	P.aeruginosa	P.aeruginosa_stat
NC_002516.2	2033655	2033656	+	2033656	lasA	protein_coding	PA1871	T	GAUCC	260	254	0.1678	0.36323	0.265515	mRNA	P.aeruginosa	P.aeruginosa_stat
NC_002516.2	2033697	2033698	+	2033698	lasA	protein_coding	PA1871	T	GCUCG	227	254	0.11993	0.088093	0.1040115	mRNA	P.aeruginosa	P.aeruginosa_stat
NC_002516.2	2033864	2033865	+	2033865	lasA	protein_coding	PA1871	T	ACUGU	230	259	0.13094	0.076833	0.1038865	mRNA	P.aeruginosa	P.aeruginosa_stat
NC_002516.2	2037272	2037273	+	2037273	PA1874	protein_coding	PA1874	T	GGUGG	349	260	0.051534	0.035796	0.043665	mRNA	P.aeruginosa	P.aeruginosa_stat
NC_002516.2	2038052	2038053	+	2038053	PA1874	protein_coding	PA1874	T	GAUCG	244	203	0.12035	0.097119	0.1087345	mRNA	P.aeruginosa	P.aeruginosa_stat
NC_002516.2	2038642	2038643	+	2038643	PA1874	protein_coding	PA1874	T	CCUCC	303	199	0.018993	0.087634	0.0533135	mRNA	P.aeruginosa	P.aeruginosa_stat
NC_002516.2	2038837	2038838	+	2038838	PA1874	protein_coding	PA1874	T	CGUCC	306	248	0.14256	0.086787	0.1146735	mRNA	P.aeruginosa	P.aeruginosa_stat
NC_002516.2	2039575	2039576	+	2039576	PA1874	protein_coding	PA1874	T	CGUCC	331	200	0.064361	0.2607	0.1625305	mRNA	P.aeruginosa	P.aeruginosa_stat
NC_002516.2	2040266	2040267	+	2040267	PA1874	protein_coding	PA1874	T	GAUCG	407	297	0.047858	0.12939	0.088624	mRNA	P.aeruginosa	P.aeruginosa_stat
NC_002516.2	2041988	2041989	+	2041989	PA1874	protein_coding	PA1874	T	GAUCG	449	335	0.032296	0.072975	0.0526355	mRNA	P.aeruginosa	P.aeruginosa_stat
NC_002516.2	2171898	2171899	+	2171899	pqqA	protein_coding	PA1985	T	UCUCG	342	306	0.048745	0.082026	0.0653855	mRNA	P.aeruginosa	P.aeruginosa_stat
NC_002516.2	2185638	2185639	+	2185639	dhcA	protein_coding	PA1999	T	CCUGA	285	225	0.087899	0.042907	0.065403	mRNA	P.aeruginosa	P.aeruginosa_stat
NC_002516.2	2185838	2185839	+	2185839	dhcA	protein_coding	PA1999	T	GCUCG	393	297	0.024778	0.10952	0.067149	mRNA	P.aeruginosa	P.aeruginosa_stat
NC_002516.2	2185914	2185915	+	2185915	dhcA	protein_coding	PA1999	T	GGUCG	382	322	0.10629	0.024614	0.065452	mRNA	P.aeruginosa	P.aeruginosa_stat
NC_002516.2	2185985	2185986	+	2185986	dhcA	protein_coding	PA1999	T	CUUCG	310	213	0.077633	0.13202	0.1048265	mRNA	P.aeruginosa	P.aeruginosa_stat
NC_002516.2	2186033	2186034	+	2186034	dhcA	protein_coding	PA1999	T	UCUAU	218	163	0.19312	0.13552	0.16432	mRNA	P.aeruginosa	P.aeruginosa_stat
NC_002516.2	2186884	2186885	+	2186885	dhcB	protein_coding	PA2000	T	CGUCC	462	333	0.15566	0.12914	0.1424	mRNA	P.aeruginosa	P.aeruginosa_stat
NC_002516.2	2186896	2186897	+	2186897	dhcB	protein_coding	PA2000	T	CGUGC	435	324	0.015172	0.066249	0.0407105	mRNA	P.aeruginosa	P.aeruginosa_stat
NC_002516.2	2186997	2186998	+	2186998	atoB	protein_coding	PA2001	T	CCUGU	234	238	0.024491	0.071369	0.04793	mRNA	P.aeruginosa	P.aeruginosa_stat
NC_002516.2	2187112	2187113	+	2187113	atoB	protein_coding	PA2001	T	CUUCC	288	294	0.035741	0.36715	0.2014455	mRNA	P.aeruginosa	P.aeruginosa_stat
NC_002516.2	2187331	2187332	+	2187332	atoB	protein_coding	PA2001	T	GCUCC	281	222	0.11265	0.10065	0.10665	mRNA	P.aeruginosa	P.aeruginosa_stat
NC_002516.2	2187646	2187647	+	2187647	atoB	protein_coding	PA2001	T	CUUCC	402	360	0.16101	0.18257	0.17179	mRNA	P.aeruginosa	P.aeruginosa_stat
NC_002516.2	2187946	2187947	+	2187947	atoB	protein_coding	PA2001	T	UCUCC	479	454	0.059045	0.037498	0.0482715	mRNA	P.aeruginosa	P.aeruginosa_stat
NC_002516.2	2187957	2187958	+	2187958	atoB	protein_coding	PA2001	T	CGUCG	442	458	0.19348	0.16065	0.177065	mRNA	P.aeruginosa	P.aeruginosa_stat
NC_002516.2	2188167	2188168	+	2188168	atoB	protein_coding	PA2001	T	CGUCG	455	383	0.063776	0.089377	0.0765765	mRNA	P.aeruginosa	P.aeruginosa_stat
NC_002516.2	2188187	2188188	+	2188188	atoB	protein_coding	PA2001	T	CCUCG	491	393	0.077851	0.097072	0.0874615	mRNA	P.aeruginosa	P.aeruginosa_stat
NC_002516.2	2188286	2188287	+	2188287	atoB	protein_coding	PA2001	T	CCUUU	650	545	0.12839	0.25415	0.19127	mRNA	P.aeruginosa	P.aeruginosa_stat
NC_002516.2	2455169	2455170	+	2455170	pslB	protein_coding	PA2232	T	GGUUU	135	75	0.27041	0.18319	0.2268	mRNA	P.aeruginosa	P.aeruginosa_stat
NC_002516.2	2473262	2473263	+	2473263	bkdA1	protein_coding	PA2247	T	CGUCC	764	650	0.01675	0.079408	0.048079	mRNA	P.aeruginosa	P.aeruginosa_stat
NC_002516.2	2473608	2473609	+	2473609	bkdA1	protein_coding	PA2247	T	CCUAU	694	701	0.10229	0.033949	0.0681195	mRNA	P.aeruginosa	P.aeruginosa_stat
NC_002516.2	2473752	2473753	+	2473753	bkdA1	protein_coding	PA2247	T	UCUCC	567	564	0.066076	0.096821	0.0814485	mRNA	P.aeruginosa	P.aeruginosa_stat
NC_002516.2	2473762	2473763	+	2473763	bkdA1	protein_coding	PA2247	T	CCUCG	606	590	0.07295	0.092323	0.0826365	mRNA	P.aeruginosa	P.aeruginosa_stat
NC_002516.2	2474148	2474149	+	2474149	bkdA1	protein_coding	PA2247	T	ACUCG	902	752	0.06959	0.026269	0.0479295	mRNA	P.aeruginosa	P.aeruginosa_stat
NC_002516.2	2474248	2474249	+	2474249	bkdA1	protein_coding	PA2247	T	CCUCG	738	679	0.05801	0.016347	0.0371785	mRNA	P.aeruginosa	P.aeruginosa_stat
NC_002516.2	2474259	2474260	+	2474260	bkdA1	protein_coding	PA2247	T	GGUCG	664	653	0.066741	0.062192	0.0644665	mRNA	P.aeruginosa	P.aeruginosa_stat
NC_002516.2	2474654	2474655	+	2474655	bkdA2	protein_coding	PA2248	T	UCUCC	1022	876	0.033839	0.037498	0.0356685	mRNA	P.aeruginosa	P.aeruginosa_stat
NC_002516.2	2474682	2474683	+	2474683	bkdA2	protein_coding	PA2248	T	GGUCG	1136	980	0.071258	0.052998	0.062128	mRNA	P.aeruginosa	P.aeruginosa_stat
NC_002516.2	2474750	2474751	+	2474751	bkdA2	protein_coding	PA2248	T	CCUCC	563	584	0.018993	0.028314	0.0236535	mRNA	P.aeruginosa	P.aeruginosa_stat
NC_002516.2	2474792	2474793	+	2474793	bkdA2	protein_coding	PA2248	T	GCUCG	744	803	0.065845	0.065845	0.065845	mRNA	P.aeruginosa	P.aeruginosa_stat
NC_002516.2	2475053	2475054	+	2475054	bkdA2	protein_coding	PA2248	T	CCUGG	725	489	0.01898	0.033823	0.0264015	mRNA	P.aeruginosa	P.aeruginosa_stat
NC_002516.2	2475234	2475235	+	2475235	bkdA2	protein_coding	PA2248	T	CCUCU	870	723	0.040242	0.028949	0.0345955	mRNA	P.aeruginosa	P.aeruginosa_stat
NC_002516.2	2475243	2475244	+	2475244	bkdA2	protein_coding	PA2248	T	GCUGG	835	691	0.081818	0.086311	0.0840645	mRNA	P.aeruginosa	P.aeruginosa_stat
NC_002516.2	2475546	2475547	+	2475547	bkdB	protein_coding	PA2249	T	GGUCG	824	609	0.043672	0.02943	0.036551	mRNA	P.aeruginosa	P.aeruginosa_stat
NC_002516.2	2475573	2475574	+	2475574	bkdB	protein_coding	PA2249	T	GGUCG	880	695	0.13133	0.11894	0.125135	mRNA	P.aeruginosa	P.aeruginosa_stat
NC_002516.2	2475600	2475601	+	2475601	bkdB	protein_coding	PA2249	T	GGUCC	1125	937	0.019222	0.042493	0.0308575	mRNA	P.aeruginosa	P.aeruginosa_stat
NC_002516.2	2475651	2475652	+	2475652	bkdB	protein_coding	PA2249	T	GGUGG	1282	1033	0.066955	0.054644	0.0607995	mRNA	P.aeruginosa	P.aeruginosa_stat
NC_002516.2	2475663	2475664	+	2475664	bkdB	protein_coding	PA2249	T	CAUCC	1255	1042	0.26712	0.35489	0.311005	mRNA	P.aeruginosa	P.aeruginosa_stat
NC_002516.2	2475666	2475667	+	2475667	bkdB	protein_coding	PA2249	T	CCUCG	1209	1040	0.06303	0.032292	0.047661	mRNA	P.aeruginosa	P.aeruginosa_stat
NC_002516.2	2475747	2475748	+	2475748	bkdB	protein_coding	PA2249	T	CCUCG	743	646	0.010944	0.05801	0.034477	mRNA	P.aeruginosa	P.aeruginosa_stat
NC_002516.2	2475822	2475823	+	2475823	bkdB	protein_coding	PA2249	T	GGUCG	519	367	0.066741	0.048351	0.057546	mRNA	P.aeruginosa	P.aeruginosa_stat
NC_002516.2	2475965	2475966	+	2475966	bkdB	protein_coding	PA2249	T	GUUCG	691	520	0.068686	0.040026	0.054356	mRNA	P.aeruginosa	P.aeruginosa_stat
NC_002516.2	2476287	2476288	+	2476288	bkdB	protein_coding	PA2249	T	GGUCG	1135	987	0.0099538	0.052998	0.0314759	mRNA	P.aeruginosa	P.aeruginosa_stat
NC_002516.2	2476440	2476441	+	2476441	bkdB	protein_coding	PA2249	T	CCUCU	976	845	0.026101	0.040242	0.0331715	mRNA	P.aeruginosa	P.aeruginosa_stat
NC_002516.2	2476542	2476543	+	2476543	bkdB	protein_coding	PA2249	T	CCUCG	817	718	0.047848	0.03752	0.042684	mRNA	P.aeruginosa	P.aeruginosa_stat
NC_002516.2	2476548	2476549	+	2476549	bkdB	protein_coding	PA2249	T	CGUGC	848	719	0.018924	0.048359	0.0336415	mRNA	P.aeruginosa	P.aeruginosa_stat
NC_002516.2	2476997	2476998	+	2476998	lpdV	protein_coding	PA2250	T	GGUCG	857	685	0.038958	0.10201	0.070484	mRNA	P.aeruginosa	P.aeruginosa_stat
NC_002516.2	2477004	2477005	+	2477005	lpdV	protein_coding	PA2250	T	GCUGG	864	720	0.020224	0.068136	0.04418	mRNA	P.aeruginosa	P.aeruginosa_stat
NC_002516.2	2477124	2477125	+	2477125	lpdV	protein_coding	PA2250	T	UGUCG	834	745	0.015025	0.040589	0.027807	mRNA	P.aeruginosa	P.aeruginosa_stat
NC_002516.2	2477148	2477149	+	2477149	lpdV	protein_coding	PA2250	T	CCUCG	874	779	0.021706	0.047848	0.034777	mRNA	P.aeruginosa	P.aeruginosa_stat
NC_002516.2	2477328	2477329	+	2477329	lpdV	protein_coding	PA2250	T	GGUGG	927	731	0.035796	0.035796	0.035796	mRNA	P.aeruginosa	P.aeruginosa_stat
NC_002516.2	2477475	2477476	+	2477476	lpdV	protein_coding	PA2250	T	GCUGG	797	625	0.13776	0.12949	0.133625	mRNA	P.aeruginosa	P.aeruginosa_stat
NC_002516.2	2477529	2477530	+	2477530	lpdV	protein_coding	PA2250	T	CGUGC	834	699	0.018924	0.033769	0.0263465	mRNA	P.aeruginosa	P.aeruginosa_stat
NC_002516.2	2477565	2477566	+	2477566	lpdV	protein_coding	PA2250	T	GAUCG	670	518	0.016348	0.072975	0.0446615	mRNA	P.aeruginosa	P.aeruginosa_stat
NC_002516.2	2477769	2477770	+	2477770	lpdV	protein_coding	PA2250	T	GGUCG	795	772	0.2008	0.13541	0.168105	mRNA	P.aeruginosa	P.aeruginosa_stat
NC_002516.2	2477811	2477812	+	2477812	lpdV	protein_coding	PA2250	T	GGUGG	498	518	0.060824	0.05774	0.059282	mRNA	P.aeruginosa	P.aeruginosa_stat
NC_002516.2	2477901	2477902	+	2477902	lpdV	protein_coding	PA2250	T	CCUGG	546	569	0.03014	0.037487	0.0338135	mRNA	P.aeruginosa	P.aeruginosa_stat
NC_002516.2	2477912	2477913	+	2477913	lpdV	protein_coding	PA2250	T	CUUCC	522	539	0.20316	0.26839	0.235775	mRNA	P.aeruginosa	P.aeruginosa_stat
NC_002516.2	2478018	2478019	+	2478019	lpdV	protein_coding	PA2250	T	GGUGG	666	595	0.016475	0.045278	0.0308765	mRNA	P.aeruginosa	P.aeruginosa_stat
NC_002516.2	2478069	2478070	+	2478070	lpdV	protein_coding	PA2250	T	GAUGG	602	462	0.043649	0.02939	0.0365195	mRNA	P.aeruginosa	P.aeruginosa_stat
NC_002516.2	2478191	2478192	+	2478192	lpdV	protein_coding	PA2250	T	CCUCG	637	564	0.0054949	0.087537	0.04651595	mRNA	P.aeruginosa	P.aeruginosa_stat
NC_002516.2	2633803	2633804	+	2633804	lldA	protein_coding	PA2382	T	GCUAU	251	207	0.090797	0.044657	0.067727	mRNA	P.aeruginosa	P.aeruginosa_stat
NC_002516.2	2829821	2829822	+	2829822	antA	protein_coding	PA2512	T	GCUGG	1141	1014	0.020224	0.054143	0.0371835	mRNA	P.aeruginosa	P.aeruginosa_stat
NC_002516.2	2829859	2829860	+	2829860	antA	protein_coding	PA2512	T	CUUCG	1040	1012	0.061176	0.056993	0.0590845	mRNA	P.aeruginosa	P.aeruginosa_stat
NC_002516.2	2830565	2830566	+	2830566	antA	protein_coding	PA2512	T	GAUGG	967	831	0.007459	0.032981	0.02022	mRNA	P.aeruginosa	P.aeruginosa_stat
NC_002516.2	2830591	2830592	+	2830592	antA	protein_coding	PA2512	T	GUUCC	1052	941	0.08101	0.06166	0.071335	mRNA	P.aeruginosa	P.aeruginosa_stat
NC_002516.2	2830745	2830746	+	2830746	antA	protein_coding	PA2512	T	CCUCU	815	723	0.026101	0.037434	0.0317675	mRNA	P.aeruginosa	P.aeruginosa_stat
NC_002516.2	2830885	2830886	+	2830886	antB	protein_coding	PA2513	T	ACUCU	384	364	0.020529	0.073729	0.047129	mRNA	P.aeruginosa	P.aeruginosa_stat
NC_002516.2	2831317	2831318	+	2831318	antB	protein_coding	PA2513	T	CCUCU	237	246	0.020374	0.089142	0.054758	mRNA	P.aeruginosa	P.aeruginosa_stat
NC_002516.2	2831413	2831414	+	2831414	antC	protein_coding	PA2514	T	GCUCC	691	610	0.050473	0.013804	0.0321385	mRNA	P.aeruginosa	P.aeruginosa_stat
NC_002516.2	2831541	2831542	+	2831542	antC	protein_coding	PA2514	T	UCUCC	614	499	0.051939	0.090113	0.071026	mRNA	P.aeruginosa	P.aeruginosa_stat
NC_002516.2	2831716	2831717	+	2831717	antC	protein_coding	PA2514	T	CCUCG	545	505	0.032292	0.047848	0.04007	mRNA	P.aeruginosa	P.aeruginosa_stat
NC_002516.2	2832001	2832002	+	2832002	antC	protein_coding	PA2514	T	CCUGU	545	464	0.015392	0.030501	0.0229465	mRNA	P.aeruginosa	P.aeruginosa_stat
NC_002516.2	2947914	2947915	+	2947915	PA2604	protein_coding	PA2604	T	CCUGG	263	266	0.080074	0.011446	0.04576	mRNA	P.aeruginosa	P.aeruginosa_stat
NC_002516.2	2965127	2965128	+	2965128	cspD	protein_coding	PA2622	T	UCUCG	1143	1039	0.04446	0.022605	0.0335325	mRNA	P.aeruginosa	P.aeruginosa_stat
NC_002516.2	2965165	2965166	+	2965166	cspD	protein_coding	PA2622	T	ACUCC	1066	1037	0.046487	0.11346	0.0799735	mRNA	P.aeruginosa	P.aeruginosa_stat
NC_002516.2	2965293	2965294	+	2965294	cspD	protein_coding	PA2622	T	ACUCG	978	951	0.045233	0.06959	0.0574115	mRNA	P.aeruginosa	P.aeruginosa_stat
NC_002516.2	3120405	3120406	+	3120406	PA2760	protein_coding	PA2760	T	GCUCC	236	148	0.079139	0.085354	0.0822465	mRNA	P.aeruginosa	P.aeruginosa_stat
NC_002516.2	3120813	3120814	+	3120814	PA2760	protein_coding	PA2760	T	GCUAU	144	196	0.063531	0.11688	0.0902055	mRNA	P.aeruginosa	P.aeruginosa_stat
NC_002516.2	3127825	3127826	+	3127826	PA2769	protein_coding	PA2769	T	GCUCC	3931	3152	0.056944	0.079139	0.0680415	mRNA	P.aeruginosa	P.aeruginosa_stat
NC_002516.2	3129610	3129611	+	3129611	PA2771	protein_coding	PA2771	T	GCUCC	1695	1477	0.030702	0.013804	0.022253	mRNA	P.aeruginosa	P.aeruginosa_stat
NC_002516.2	3169620	3169621	+	3169621	PA2815	protein_coding	PA2815	T	UCUCG	140	128	0.057229	0.18271	0.1199695	mRNA	P.aeruginosa	P.aeruginosa_stat
NC_002516.2	3169989	3169990	+	3169990	PA2815	protein_coding	PA2815	T	GCUCG	122	132	0.21011	0.08261	0.14636	mRNA	P.aeruginosa	P.aeruginosa_stat
NC_002516.2	3170218	3170219	+	3170219	PA2815	protein_coding	PA2815	T	CCUCG	223	179	0.16831	0.18075	0.17453	mRNA	P.aeruginosa	P.aeruginosa_stat
NC_002516.2	3206894	3206895	+	3206895	oprI	protein_coding	PA2853	T	UGUCC	3986	3210	0.047214	0.082364	0.064789	mRNA	P.aeruginosa	P.aeruginosa_stat
NC_002516.2	3207030	3207031	+	3207031	oprI	protein_coding	PA2853	T	GCUCG	3830	3400	0.071487	0.048589	0.060038	mRNA	P.aeruginosa	P.aeruginosa_stat
NC_002516.2	3207170	3207171	+	3207171	oprI	protein_coding	PA2853	T	GGUCU	3401	2730	0.025088	0.025088	0.025088	mRNA	P.aeruginosa	P.aeruginosa_stat
NC_002516.2	3207172	3207173	+	3207173	oprI	protein_coding	PA2853	T	UCUCA	3419	2773	0.047067	0.036914	0.0419905	mRNA	P.aeruginosa	P.aeruginosa_stat
NC_002516.2	3292086	3292087	+	3292087	PA2937	protein_coding	PA2937	T	AUUCC	229	185	0.3952	0.175	0.2851	mRNA	P.aeruginosa	P.aeruginosa_stat
NC_002516.2	3294383	3294384	+	3294384	PA2939	protein_coding	PA2939	T	GUUCU	365	210	0.042247	0.029502	0.0358745	mRNA	P.aeruginosa	P.aeruginosa_stat
NC_002516.2	3294432	3294433	+	3294433	PA2939	protein_coding	PA2939	T	GCUGG	483	285	0.015227	0.12531	0.0702685	mRNA	P.aeruginosa	P.aeruginosa_stat
NC_002516.2	3294483	3294484	+	3294484	PA2939	protein_coding	PA2939	T	GGUCA	413	273	0.068108	0.030077	0.0490925	mRNA	P.aeruginosa	P.aeruginosa_stat
NC_002516.2	3295129	3295130	+	3295130	PA2939	protein_coding	PA2939	T	CGUCG	372	198	0.13387	0.063776	0.098823	mRNA	P.aeruginosa	P.aeruginosa_stat
NC_002516.2	3295175	3295176	+	3295176	PA2939	protein_coding	PA2939	T	ACUCG	371	166	0.07552	0.06959	0.072555	mRNA	P.aeruginosa	P.aeruginosa_stat
NC_002516.2	3295260	3295261	+	3295261	PA2939	protein_coding	PA2939	T	GCUGC	389	210	0.24159	0.20553	0.22356	mRNA	P.aeruginosa	P.aeruginosa_stat
NC_002516.2	3394858	3394859	+	3394859	PA3031	protein_coding	PA3031	T	CCUCG	327	333	0.027021	0.1426	0.0848105	mRNA	P.aeruginosa	P.aeruginosa_stat
NC_002516.2	3394867	3394868	+	3394868	PA3031	protein_coding	PA3031	T	CCUCG	328	338	0.07295	0.010944	0.041947	mRNA	P.aeruginosa	P.aeruginosa_stat
NC_002516.2	3404121	3404122	+	3404122	PA3040	protein_coding	PA3040	T	CCUGU	261	203	0.04239	0.085472	0.063931	mRNA	P.aeruginosa	P.aeruginosa_stat
NC_002516.2	3404180	3404181	+	3404181	PA3041	protein_coding	PA3041	T	CCUCC	352	257	0.02522	0.0556	0.04041	mRNA	P.aeruginosa	P.aeruginosa_stat
NC_002516.2	3414303	3414304	+	3414304	rmf	protein_coding	PA3049	T	GGUCG	14880	13578	0.052998	0.057611	0.0553045	mRNA	P.aeruginosa	P.aeruginosa_stat
NC_002516.2	3414599	3414600	+	3414600	rmf	protein_coding	PA3049	T	ACUCC	5280	5274	0.1513	0.18645	0.168875	mRNA	P.aeruginosa	P.aeruginosa_stat
NC_002516.2	3483701	3483702	+	3483702	xcpP	protein_coding	PA3104	T	UCUCC	498	383	0.041137	0.026462	0.0337995	mRNA	P.aeruginosa	P.aeruginosa_stat
NC_002516.2	3483710	3483711	+	3483711	xcpP	protein_coding	PA3104	T	CCUCU	504	416	0.054135	0.031788	0.0429615	mRNA	P.aeruginosa	P.aeruginosa_stat
NC_002516.2	3632221	3632222	+	3632222	minD	protein_coding	PA3244	T	CCUCG	162	197	0.12027	0.18889	0.15458	mRNA	P.aeruginosa	P.aeruginosa_stat
NC_002516.2	3653572	3653573	+	3653573	capB	protein_coding	PA3266	T	GCUCA	204	162	0.2561	0.15792	0.20701	mRNA	P.aeruginosa	P.aeruginosa_stat
NC_002516.2	3710266	3710267	+	3710267	PA3309	protein_coding	PA3309	T	UCUCC	2491	2034	0.051939	0.048358	0.0501485	mRNA	P.aeruginosa	P.aeruginosa_stat
NC_002516.2	3710396	3710397	+	3710397	PA3309	protein_coding	PA3309	T	GCUGC	1328	1050	0.013742	0.11287	0.063306	mRNA	P.aeruginosa	P.aeruginosa_stat
NC_002516.2	3710567	3710568	+	3710568	PA3309	protein_coding	PA3309	T	GGUGG	1606	1312	0.029409	0.10562	0.0675145	mRNA	P.aeruginosa	P.aeruginosa_stat
NC_002516.2	3710612	3710613	+	3710613	PA3309	protein_coding	PA3309	T	GCUCG	1637	1335	0.024778	0.088093	0.0564355	mRNA	P.aeruginosa	P.aeruginosa_stat
NC_002516.2	3710666	3710667	+	3710667	PA3309	protein_coding	PA3309	T	GGUCC	1317	1019	0.023942	0.04705	0.035496	mRNA	P.aeruginosa	P.aeruginosa_stat
NC_002516.2	3763104	3763105	+	3763105	flgM	protein_coding	PA3351	T	GCUCG	231	227	0.071487	0.1402	0.1058435	mRNA	P.aeruginosa	P.aeruginosa_stat
NC_002516.2	3791475	3791476	+	3791476	amrZ	protein_coding	PA3385	T	ACUCC	521	537	0.009611	0.10554	0.0575755	mRNA	P.aeruginosa	P.aeruginosa_stat
NC_002516.2	3791536	3791537	+	3791537	amrZ	protein_coding	PA3385	T	UCUCG	524	502	0.040147	0.013655	0.026901	mRNA	P.aeruginosa	P.aeruginosa_stat
NC_002516.2	3791632	3791633	+	3791633	amrZ	protein_coding	PA3385	T	GGUCG	501	492	0.014876	0.043672	0.029274	mRNA	P.aeruginosa	P.aeruginosa_stat
NC_002516.2	3958062	3958063	+	3958063	PA3535	protein_coding	PA3535	T	ACUAU	1833	1985	0.025785	0.081692	0.0537385	mRNA	P.aeruginosa	P.aeruginosa_stat
NC_002516.2	3958133	3958134	+	3958134	PA3536	protein_coding	PA3536	T	CCUCC	3211	2943	0.049623	0.046616	0.0481195	mRNA	P.aeruginosa	P.aeruginosa_stat
NC_002516.2	4544654	4544655	+	4544655	oprG	protein_coding	PA4067	T	CCUCC	1130	1158	0.037521	0.02522	0.0313705	mRNA	P.aeruginosa	P.aeruginosa_stat
NC_002516.2	4544717	4544718	+	4544718	oprG	protein_coding	PA4067	T	CUUCG	917	836	0.044279	0.077633	0.060956	mRNA	P.aeruginosa	P.aeruginosa_stat
NC_002516.2	4555745	4555746	+	4555746	PA4078	protein_coding	PA4078	T	GCUCC	242	305	0.10367	0.0069344	0.0553022	mRNA	P.aeruginosa	P.aeruginosa_stat
NC_002516.2	4555961	4555962	+	4555962	PA4078	protein_coding	PA4078	T	CUUCG	281	272	0.1539	0.13202	0.14296	mRNA	P.aeruginosa	P.aeruginosa_stat
NC_002516.2	4556454	4556455	+	4556455	PA4078	protein_coding	PA4078	T	ACUCG	253	279	0.11536	0.03898	0.07717	mRNA	P.aeruginosa	P.aeruginosa_stat
NC_002516.2	4557156	4557157	+	4557157	PA4078	protein_coding	PA4078	T	GCUCG	227	209	0.16453	0.024778	0.094654	mRNA	P.aeruginosa	P.aeruginosa_stat
NC_002516.2	4557871	4557872	+	4557872	PA4078	protein_coding	PA4078	T	CUUCG	176	205	0.13572	0.081681	0.1087005	mRNA	P.aeruginosa	P.aeruginosa_stat
NC_002516.2	4624143	4624144	+	4624144	PA4133	protein_coding	PA4133	T	CUUCC	263	247	0.13839	0.30154	0.219965	mRNA	P.aeruginosa	P.aeruginosa_stat
NC_002516.2	4624216	4624217	+	4624217	PA4133	protein_coding	PA4133	T	CCUCG	293	255	0.097072	0.016347	0.0567095	mRNA	P.aeruginosa	P.aeruginosa_stat
NC_002516.2	4632664	4632665	+	4632665	PA4141	protein_coding	PA4141	T	GCUAU	1666	1666	0.072756	0.030117	0.0514365	mRNA	P.aeruginosa	P.aeruginosa_stat
NC_002516.2	4632745	4632746	+	4632746	PA4141	protein_coding	PA4141	T	GGUCC	1609	1485	0.033283	0.073738	0.0535105	mRNA	P.aeruginosa	P.aeruginosa_stat
NC_002516.2	4632825	4632826	+	4632826	PA4142	protein_coding	PA4142	T	GGUGU	1809	1736	0.031017	0.027182	0.0290995	mRNA	P.aeruginosa	P.aeruginosa_stat
NC_002516.2	4721282	4721283	+	4721283	phzS	protein_coding	PA4217	T	CCUCG	82	127	0.05801	0.18075	0.11938	mRNA	P.aeruginosa	P.aeruginosa_stat
NC_002516.2	4745504	4745505	+	4745505	pchA	protein_coding	PA4231	T	CUUCG	258	143	0.093669	0.11314	0.1034045	mRNA	P.aeruginosa	P.aeruginosa_stat
NC_002516.2	4830981	4830982	+	4830982	flp	protein_coding	PA4306	T	GUUCG	798	744	0.046492	0.046492	0.046492	mRNA	P.aeruginosa	P.aeruginosa_stat
NC_002516.2	4893873	4893874	+	4893874	sodB	protein_coding	PA4366	T	GCUCC	555	464	0.02061	0.053716	0.037163	mRNA	P.aeruginosa	P.aeruginosa_stat
NC_002516.2	4894062	4894063	+	4894063	sodB	protein_coding	PA4366	T	GCUGG	798	746	0.044636	0.020224	0.03243	mRNA	P.aeruginosa	P.aeruginosa_stat
NC_002516.2	4898157	4898158	+	4898158	icmP	protein_coding	PA4370	T	CUUCG	248	230	0.097614	0.035661	0.0666375	mRNA	P.aeruginosa	P.aeruginosa_stat
NC_002516.2	4898399	4898400	+	4898400	icmP	protein_coding	PA4370	T	CUUCG	165	170	0.18527	0.1394	0.162335	mRNA	P.aeruginosa	P.aeruginosa_stat
NC_002516.2	4898764	4898765	+	4898765	icmP	protein_coding	PA4370	T	GUUCC	220	176	0.069468	0.10717	0.088319	mRNA	P.aeruginosa	P.aeruginosa_stat
NC_002516.2	4899270	4899271	+	4899271	icmP	protein_coding	PA4370	T	GGUCG	182	176	0.11894	0.048351	0.0836455	mRNA	P.aeruginosa	P.aeruginosa_stat
NC_002516.2	4994486	4994487	+	4994487	PA4463	protein_coding	PA4463	T	CCUGC	875	799	0.0056198	0.054319	0.0299694	mRNA	P.aeruginosa	P.aeruginosa_stat
NC_002516.2	4994751	4994752	+	4994752	PA4463	protein_coding	PA4463	T	UCUCC	831	766	0.0038427	0.059045	0.03144385	mRNA	P.aeruginosa	P.aeruginosa_stat
NC_002516.2	5031150	5031151	+	5031151	PA4495	protein_coding	PA4495	T	GGUGG	167	151	0.035796	0.099805	0.0678005	mRNA	P.aeruginosa	P.aeruginosa_stat
NC_002516.2	5118235	5118236	+	5118236	PA4570	protein_coding	PA4570	T	GCUGC	290	322	0.25018	0.17654	0.21336	mRNA	P.aeruginosa	P.aeruginosa_stat
NC_002516.2	5126227	5126228	+	5126228	PA4578	protein_coding	PA4578	T	GCUCC	430	357	0.082254	0.034035	0.0581445	mRNA	P.aeruginosa	P.aeruginosa_stat
NC_002516.2	5126406	5126407	+	5126407	PA4578	protein_coding	PA4578	T	GCUGG	461	444	0.058842	0.039829	0.0493355	mRNA	P.aeruginosa	P.aeruginosa_stat
NC_002516.2	5126412	5126413	+	5126413	PA4578	protein_coding	PA4578	T	GCUCG	453	427	0.071487	0.15975	0.1156185	mRNA	P.aeruginosa	P.aeruginosa_stat
NC_002516.2	5156399	5156400	+	5156400	morA	protein_coding	PA4601	T	CCUCC	108	126	0.0556	0.13716	0.09638	mRNA	P.aeruginosa	P.aeruginosa_stat
NC_002516.2	5366461	5366462	+	5366462	cueR	protein_coding	PA4778	T	CCUCU	121	106	0.045829	0.12514	0.0854845	mRNA	P.aeruginosa	P.aeruginosa_stat
NC_002516.2	5812262	5812263	+	5812263	rmlA	protein_coding	PA5163	T	CCUCG	160	167	0.12027	0.1426	0.131435	mRNA	P.aeruginosa	P.aeruginosa_stat
NC_002516.2	5822332	5822333	+	5822333	arcD	protein_coding	PA5170	T	CCUCU	331	308	0.056885	0.034616	0.0457505	mRNA	P.aeruginosa	P.aeruginosa_stat
NC_002516.2	5822412	5822413	+	5822413	arcA	protein_coding	PA5171	T	ACUCC	599	409	0.1727	0.037495	0.1050975	mRNA	P.aeruginosa	P.aeruginosa_stat
NC_002516.2	5822448	5822449	+	5822449	arcA	protein_coding	PA5171	T	GCUCG	559	500	0.060149	0.042724	0.0514365	mRNA	P.aeruginosa	P.aeruginosa_stat
NC_002516.2	5822647	5822648	+	5822648	arcA	protein_coding	PA5171	T	CCUCG	623	543	0.06303	0.027021	0.0450255	mRNA	P.aeruginosa	P.aeruginosa_stat
NC_002516.2	5822746	5822747	+	5822747	arcA	protein_coding	PA5171	T	CCUGA	967	839	0.0377	0.053193	0.0454465	mRNA	P.aeruginosa	P.aeruginosa_stat
NC_002516.2	5822997	5822998	+	5822998	arcA	protein_coding	PA5171	T	GUUCG	611	519	0.013581	0.071801	0.042691	mRNA	P.aeruginosa	P.aeruginosa_stat
NC_002516.2	5823036	5823037	+	5823037	arcA	protein_coding	PA5171	T	GCUCC	688	575	0.047215	0.030702	0.0389585	mRNA	P.aeruginosa	P.aeruginosa_stat
NC_002516.2	5823133	5823134	+	5823134	arcA	protein_coding	PA5171	T	GGUCG	677	598	0.10629	0.09771	0.102	mRNA	P.aeruginosa	P.aeruginosa_stat
NC_002516.2	5823888	5823889	+	5823889	arcB	protein_coding	PA5172	T	ACUCG	634	502	0.07552	0.1369	0.10621	mRNA	P.aeruginosa	P.aeruginosa_stat
NC_002516.2	5824058	5824059	+	5824059	arcB	protein_coding	PA5172	T	CGUCG	612	523	0.032626	0.041672	0.037149	mRNA	P.aeruginosa	P.aeruginosa_stat
NC_002516.2	5824253	5824254	+	5824254	arcB	protein_coding	PA5172	T	GCUCG	585	478	0.093524	0.08261	0.088067	mRNA	P.aeruginosa	P.aeruginosa_stat
NC_002516.2	5824396	5824397	+	5824397	arcB	protein_coding	PA5172	T	CUUCG	866	704	0.073559	0.052783	0.063171	mRNA	P.aeruginosa	P.aeruginosa_stat
NC_002516.2	5824568	5824569	+	5824569	arcB	protein_coding	PA5172	T	GGUCG	539	446	0.048351	0.014876	0.0316135	mRNA	P.aeruginosa	P.aeruginosa_stat
NC_002516.2	5824697	5824698	+	5824698	arcB	protein_coding	PA5172	T	GAUCC	637	444	0.14694	0.013897	0.0804185	mRNA	P.aeruginosa	P.aeruginosa_stat
NC_002516.2	5824705	5824706	+	5824706	arcB	protein_coding	PA5172	T	UCUCG	653	473	0.0091343	0.053001	0.03106765	mRNA	P.aeruginosa	P.aeruginosa_stat
NC_002516.2	5824732	5824733	+	5824733	arcB	protein_coding	PA5172	T	GCUCC	679	519	0.030702	0.017215	0.0239585	mRNA	P.aeruginosa	P.aeruginosa_stat
NC_002516.2	5824793	5824794	+	5824794	arcC	protein_coding	PA5173	T	UAUCG	468	385	0.10931	0.083992	0.096651	mRNA	P.aeruginosa	P.aeruginosa_stat
NC_002516.2	5825086	5825087	+	5825087	arcC	protein_coding	PA5173	T	GUUCG	496	507	0.056087	0.036771	0.046429	mRNA	P.aeruginosa	P.aeruginosa_stat
NC_002516.2	5825291	5825292	+	5825292	arcC	protein_coding	PA5173	T	GGUGA	547	496	0.042772	0.017854	0.030313	mRNA	P.aeruginosa	P.aeruginosa_stat
NC_002516.2	5825303	5825304	+	5825304	arcC	protein_coding	PA5173	T	GCUGG	562	453	0.030102	0.049408	0.039755	mRNA	P.aeruginosa	P.aeruginosa_stat
NC_002516.2	5825331	5825332	+	5825332	arcC	protein_coding	PA5173	T	GCUGG	655	521	0.077291	0.015227	0.046259	mRNA	P.aeruginosa	P.aeruginosa_stat
NC_002516.2	5825411	5825412	+	5825412	arcC	protein_coding	PA5173	T	CCUCU	570	445	0.10478	0.054135	0.0794575	mRNA	P.aeruginosa	P.aeruginosa_stat
NC_002516.2	5825416	5825417	+	5825417	arcC	protein_coding	PA5173	T	GCUCC	539	433	0.060158	0.037353	0.0487555	mRNA	P.aeruginosa	P.aeruginosa_stat
NC_002516.2	5825491	5825492	+	5825492	arcC	protein_coding	PA5173	T	ACUGG	487	361	0.063213	0.02955	0.0463815	mRNA	P.aeruginosa	P.aeruginosa_stat
NC_002516.2	5877997	5877998	+	5877998	PA5220	protein_coding	PA5220	T	CUUCU	442	430	0.064354	0.12055	0.092452	mRNA	P.aeruginosa	P.aeruginosa_stat
NC_002516.2	5878039	5878040	+	5878040	PA5220	protein_coding	PA5220	T	CUUCG	389	362	0.031308	0.13202	0.081664	mRNA	P.aeruginosa	P.aeruginosa_stat
NC_002516.2	5878070	5878071	+	5878071	PA5220	protein_coding	PA5220	T	GGUCG	323	337	0.084622	0.0099538	0.0472879	mRNA	P.aeruginosa	P.aeruginosa_stat
NC_002516.2	5878322	5878323	+	5878323	PA5220	protein_coding	PA5220	T	GCUGC	575	580	0.077794	0.11287	0.095332	mRNA	P.aeruginosa	P.aeruginosa_stat
NC_002516.2	6006179	6006180	+	6006180	rpoZ	protein_coding	PA5337	T	GCUCG	136	90	0.19235	0.17397	0.18316	mRNA	P.aeruginosa	P.aeruginosa_stat
NC_002516.2	6015161	6015162	+	6015162	PA5346	protein_coding	PA5346	T	CCUCC	350	250	0.076147	0.046616	0.0613815	mRNA	P.aeruginosa	P.aeruginosa_stat
NC_002516.2	6107141	6107142	+	6107142	adhA	protein_coding	PA5427	T	GGUCG	184	167	0.14348	0.10629	0.124885	mRNA	P.aeruginosa	P.aeruginosa_stat
NC_002516.2	6109386	6109387	+	6109387	aspA	protein_coding	PA5429	T	GCUGU	302	343	0.041148	0.15499	0.098069	mRNA	P.aeruginosa	P.aeruginosa_stat
NC_002516.2	6109410	6109411	+	6109411	aspA	protein_coding	PA5429	T	GUUGC	383	413	0.062988	0.032254	0.047621	mRNA	P.aeruginosa	P.aeruginosa_stat
NC_002516.2	6109538	6109539	+	6109539	aspA	protein_coding	PA5429	T	GUUCG	474	408	0.040026	0.046492	0.043259	mRNA	P.aeruginosa	P.aeruginosa_stat
NC_002516.2	6109770	6109771	+	6109771	aspA	protein_coding	PA5429	T	CCUGA	265	297	0.092699	0.032449	0.062574	mRNA	P.aeruginosa	P.aeruginosa_stat
NC_002516.2	6109938	6109939	+	6109939	aspA	protein_coding	PA5429	T	GCUCA	582	625	0.064563	0.014978	0.0397705	mRNA	P.aeruginosa	P.aeruginosa_stat
NC_002516.2	6109953	6109954	+	6109954	aspA	protein_coding	PA5429	T	CCUCG	575	619	0.06801	0.17249	0.12025	mRNA	P.aeruginosa	P.aeruginosa_stat
NC_002516.2	6110031	6110032	+	6110032	aspA	protein_coding	PA5429	T	CAUCA	440	453	0.13926	0.31778	0.22852	mRNA	P.aeruginosa	P.aeruginosa_stat
NC_002516.2	6110105	6110106	+	6110106	aspA	protein_coding	PA5429	T	UCUCC	461	482	0.076485	0.079918	0.0782015	mRNA	P.aeruginosa	P.aeruginosa_stat
NC_002516.2	6110115	6110116	+	6110116	aspA	protein_coding	PA5429	T	GCUCA	481	506	0.064563	0.022327	0.043445	mRNA	P.aeruginosa	P.aeruginosa_stat
NC_002516.2	6110168	6110169	+	6110169	aspA	protein_coding	PA5429	T	UCUCC	484	404	0.041137	0.10346	0.0722985	mRNA	P.aeruginosa	P.aeruginosa_stat
NC_002516.2	6110247	6110248	+	6110248	aspA	protein_coding	PA5429	T	GGUCA	431	363	0.054113	0.010181	0.032147	mRNA	P.aeruginosa	P.aeruginosa_stat
NC_002516.2	6110280	6110281	+	6110281	aspA	protein_coding	PA5429	T	GGUCG	381	347	0.093378	0.11475	0.104064	mRNA	P.aeruginosa	P.aeruginosa_stat
NC_002516.2	6110364	6110365	+	6110365	aspA	protein_coding	PA5429	T	GCUGA	314	327	0.15644	0.048189	0.1023145	mRNA	P.aeruginosa	P.aeruginosa_stat
NC_002516.2	6110637	6110638	+	6110638	aspA	protein_coding	PA5429	T	GCUGC	342	315	0.19606	0.065569	0.1308145	mRNA	P.aeruginosa	P.aeruginosa_stat
NC_002516.2	6135847	6135848	+	6135848	PA5446	protein_coding	PA5446	T	GCUCG	1256	1126	0.036801	0.093524	0.0651625	mRNA	P.aeruginosa	P.aeruginosa_stat
NC_002516.2	6135879	6135880	+	6135880	PA5446	protein_coding	PA5446	T	GCUAC	871	803	0.029405	0.06206	0.0457325	mRNA	P.aeruginosa	P.aeruginosa_stat
NC_002516.2	6151690	6151691	+	6151691	PA5461	protein_coding	PA5461	T	CUUCG	407	287	0.048545	0.1394	0.0939725	mRNA	P.aeruginosa	P.aeruginosa_stat
NC_002516.2	200498	200499	-	200499	aer2	protein_coding	PA0176	A	UGUCG	241	190	0.099064	0.14063	0.119847	mRNA	P.aeruginosa	P.aeruginosa_stat
NC_002516.2	200750	200751	-	200751	aer2	protein_coding	PA0176	A	UCUCG	268	264	0.07796	0.013655	0.0458075	mRNA	P.aeruginosa	P.aeruginosa_stat
NC_002516.2	200899	200900	-	200900	aer2	protein_coding	PA0176	A	CCUCA	225	246	0.048097	0.089374	0.0687355	mRNA	P.aeruginosa	P.aeruginosa_stat
NC_002516.2	201092	201093	-	201093	aer2	protein_coding	PA0176	A	UCUCG	172	174	0.048745	0.11748	0.0831125	mRNA	P.aeruginosa	P.aeruginosa_stat
NC_002516.2	201454	201455	-	201455	aer2	protein_coding	PA0176	A	ACUCC	145	153	0.21283	0.27835	0.24559	mRNA	P.aeruginosa	P.aeruginosa_stat
NC_002516.2	204028	204029	-	204029	PA0178	protein_coding	PA0178	A	CUUCG	270	224	0.026926	0.14306	0.084993	mRNA	P.aeruginosa	P.aeruginosa_stat
NC_002516.2	204085	204086	-	204086	PA0179	protein_coding	PA0179	A	GUUCC	302	267	0.049771	0.11445	0.0821105	mRNA	P.aeruginosa	P.aeruginosa_stat
NC_002516.2	204086	204087	-	204087	PA0179	protein_coding	PA0179	A	GUUCC	300	261	0.049771	0.088592	0.0691815	mRNA	P.aeruginosa	P.aeruginosa_stat
NC_002516.2	204418	204419	-	204419	PA0179	protein_coding	PA0179	A	UAUCC	284	271	0.52314	0.62167	0.572405	mRNA	P.aeruginosa	P.aeruginosa_stat
NC_002516.2	483798	483799	-	483799	sahH	protein_coding	PA0432	A	GUUCG	140	146	0.13142	0.14556	0.13849	mRNA	P.aeruginosa	P.aeruginosa_stat
NC_002516.2	503152	503153	-	503153	gcdH	protein_coding	PA0447	A	ACUCG	199	140	0.14215	0.081389	0.1117695	mRNA	P.aeruginosa	P.aeruginosa_stat
NC_002516.2	503822	503823	-	503823	gcdH	protein_coding	PA0447	A	GUUCG	280	244	0.033502	0.10224	0.067871	mRNA	P.aeruginosa	P.aeruginosa_stat
NC_002516.2	645763	645764	-	645764	PA0587	protein_coding	PA0587	A	GUUCA	187	175	0.092609	0.037088	0.0648485	mRNA	P.aeruginosa	P.aeruginosa_stat
NC_002516.2	646528	646529	-	646529	PA0587	protein_coding	PA0587	A	CGUCG	172	114	0.1681	0.076699	0.1223995	mRNA	P.aeruginosa	P.aeruginosa_stat
NC_002516.2	646764	646765	-	646765	PA0588	protein_coding	PA0588	A	UGUCG	444	393	0.047728	0.05127	0.049499	mRNA	P.aeruginosa	P.aeruginosa_stat
NC_002516.2	646876	646877	-	646877	PA0588	protein_coding	PA0588	A	CUUCC	453	326	0.035741	0.2935	0.1646205	mRNA	P.aeruginosa	P.aeruginosa_stat
NC_002516.2	647148	647149	-	647149	PA0588	protein_coding	PA0588	A	GCUAU	309	281	0.10398	0.063531	0.0837555	mRNA	P.aeruginosa	P.aeruginosa_stat
NC_002516.2	647571	647572	-	647572	PA0588	protein_coding	PA0588	A	UCUCG	297	256	0.098033	0.082026	0.0900295	mRNA	P.aeruginosa	P.aeruginosa_stat
NC_002516.2	648083	648084	-	648084	PA0588	protein_coding	PA0588	A	GUUCC	341	250	0.069468	0.06166	0.065564	mRNA	P.aeruginosa	P.aeruginosa_stat
NC_002516.2	648317	648318	-	648318	PA0588	protein_coding	PA0588	A	GGUCG	382	297	0.093378	0.02943	0.061404	mRNA	P.aeruginosa	P.aeruginosa_stat
NC_002516.2	648543	648544	-	648544	PA0588	protein_coding	PA0588	A	CCUCU	395	383	0.040242	0.034616	0.037429	mRNA	P.aeruginosa	P.aeruginosa_stat
NC_002516.2	648807	648808	-	648808	PA0589	protein_coding	PA0589	A	CUUCC	328	264	0.17191	0.37377	0.27284	mRNA	P.aeruginosa	P.aeruginosa_stat
NC_002516.2	930515	930516	-	930516	PA0851	protein_coding	PA0851	A	GCUCC	386	395	0.013804	0.12736	0.070582	mRNA	P.aeruginosa	P.aeruginosa_stat
NC_002516.2	930520	930521	-	930521	PA0851	protein_coding	PA0851	A	CGUGC	383	449	0.055561	0.030082	0.0428215	mRNA	P.aeruginosa	P.aeruginosa_stat
NC_002516.2	930732	930733	-	930733	cbpD	protein_coding	PA0852	A	ACUCC	3978	3980	0.064036	0.089329	0.0766825	mRNA	P.aeruginosa	P.aeruginosa_stat
NC_002516.2	930817	930818	-	930818	cbpD	protein_coding	PA0852	A	UAUCC	4154	3827	0.23902	0.43365	0.336335	mRNA	P.aeruginosa	P.aeruginosa_stat
NC_002516.2	930996	930997	-	930997	cbpD	protein_coding	PA0852	A	ACUCC	5416	4951	0.072602	0.10554	0.089071	mRNA	P.aeruginosa	P.aeruginosa_stat
NC_002516.2	931239	931240	-	931240	cbpD	protein_coding	PA0852	A	GCUCG	4700	4788	0.18324	0.21877	0.201005	mRNA	P.aeruginosa	P.aeruginosa_stat
NC_002516.2	931778	931779	-	931779	cbpD	protein_coding	PA0852	A	CCUCG	4246	3997	0.06801	0.05801	0.06301	mRNA	P.aeruginosa	P.aeruginosa_stat
NC_002516.2	951081	951082	-	951082	phhC	protein_coding	PA0870	A	GCUCG	469	385	0.12507	0.23565	0.18036	mRNA	P.aeruginosa	P.aeruginosa_stat
NC_002516.2	951265	951266	-	951266	phhC	protein_coding	PA0870	A	CCUCG	657	630	0.042705	0.047848	0.0452765	mRNA	P.aeruginosa	P.aeruginosa_stat
NC_002516.2	951325	951326	-	951326	phhC	protein_coding	PA0870	A	CCUCG	619	563	0.092323	0.032292	0.0623075	mRNA	P.aeruginosa	P.aeruginosa_stat
NC_002516.2	951355	951356	-	951356	phhC	protein_coding	PA0870	A	GCUCA	515	499	0.022327	0.091067	0.056697	mRNA	P.aeruginosa	P.aeruginosa_stat
NC_002516.2	951394	951395	-	951395	phhC	protein_coding	PA0870	A	CGUCG	698	654	0.01417	0.0506	0.032385	mRNA	P.aeruginosa	P.aeruginosa_stat
NC_002516.2	951442	951443	-	951443	phhC	protein_coding	PA0870	A	GCUGG	648	542	0.054143	0.025182	0.0396625	mRNA	P.aeruginosa	P.aeruginosa_stat
NC_002516.2	951617	951618	-	951618	phhC	protein_coding	PA0870	A	GCUGC	649	627	0.053061	0.14571	0.0993855	mRNA	P.aeruginosa	P.aeruginosa_stat
NC_002516.2	951907	951908	-	951908	phhC	protein_coding	PA0870	A	GCUCG	660	569	0.065845	0.036801	0.051323	mRNA	P.aeruginosa	P.aeruginosa_stat
NC_002516.2	952013	952014	-	952014	phhC	protein_coding	PA0870	A	GCUCG	754	681	0.018677	0.054397	0.036537	mRNA	P.aeruginosa	P.aeruginosa_stat
NC_002516.2	952105	952106	-	952106	phhC	protein_coding	PA0870	A	GCUCG	719	645	0.012514	0.088093	0.0503035	mRNA	P.aeruginosa	P.aeruginosa_stat
NC_002516.2	952281	952282	-	952282	phhB	protein_coding	PA0871	A	GCUGA	648	694	0.14119	0.21308	0.177135	mRNA	P.aeruginosa	P.aeruginosa_stat
NC_002516.2	952323	952324	-	952324	phhB	protein_coding	PA0871	A	CGUCG	551	645	0.037164	0.0506	0.043882	mRNA	P.aeruginosa	P.aeruginosa_stat
NC_002516.2	952401	952402	-	952402	phhB	protein_coding	PA0871	A	AGUCC	722	785	0.12177	0.20076	0.161265	mRNA	P.aeruginosa	P.aeruginosa_stat
NC_002516.2	952543	952544	-	952544	phhB	protein_coding	PA0871	A	GCUCC	456	418	0.063357	0.069712	0.0665345	mRNA	P.aeruginosa	P.aeruginosa_stat
NC_002516.2	952824	952825	-	952825	phhA	protein_coding	PA0872	A	UCUCC	850	766	0.076485	0.041137	0.058811	mRNA	P.aeruginosa	P.aeruginosa_stat
NC_002516.2	953003	953004	-	953004	phhA	protein_coding	PA0872	A	GUUCG	415	410	0.043266	0.046492	0.044879	mRNA	P.aeruginosa	P.aeruginosa_stat
NC_002516.2	953105	953106	-	953106	phhA	protein_coding	PA0872	A	CGUCG	925	876	0.023459	0.046151	0.034805	mRNA	P.aeruginosa	P.aeruginosa_stat
NC_002516.2	953350	953351	-	953351	phhA	protein_coding	PA0872	A	UAUCC	1073	960	0.38846	0.33595	0.362205	mRNA	P.aeruginosa	P.aeruginosa_stat
NC_002516.2	1044107	1044108	-	1044108	oprD	protein_coding	PA0958	A	AGUCC	402	466	0.51231	0.50485	0.50858	mRNA	P.aeruginosa	P.aeruginosa_stat
NC_002516.2	1044291	1044292	-	1044292	oprD	protein_coding	PA0958	A	GCUCG	303	248	0.10952	0.18781	0.148665	mRNA	P.aeruginosa	P.aeruginosa_stat
NC_002516.2	1045016	1045017	-	1045017	oprD	protein_coding	PA0958	A	CCUCC	614	552	0.031396	0.031396	0.031396	mRNA	P.aeruginosa	P.aeruginosa_stat
NC_002516.2	1045069	1045070	-	1045070	oprD	protein_coding	PA0958	A	UGUGG	708	619	0.010623	0.034832	0.0227275	mRNA	P.aeruginosa	P.aeruginosa_stat
NC_002516.2	1045126	1045127	-	1045127	oprD	protein_coding	PA0958	A	CGUCG	559	558	0.037164	0.085178	0.061171	mRNA	P.aeruginosa	P.aeruginosa_stat
NC_002516.2	1045177	1045178	-	1045178	oprD	protein_coding	PA0958	A	GCUCC	494	446	0.037353	0.050473	0.043913	mRNA	P.aeruginosa	P.aeruginosa_stat
NC_002516.2	1045287	1045288	-	1045288	oprD	protein_coding	PA0958	A	AUUGC	732	643	0.12477	0.11531	0.12004	mRNA	P.aeruginosa	P.aeruginosa_stat
NC_002516.2	1047961	1047962	-	1047962	PA0962	protein_coding	PA0962	A	UGUCG	285	279	0.095757	0.047728	0.0717425	mRNA	P.aeruginosa	P.aeruginosa_stat
NC_002516.2	1276613	1276614	-	1276614	napE	protein_coding	PA1177	A	GGUCG	176	187	0.048351	0.1823	0.1153255	mRNA	P.aeruginosa	P.aeruginosa_stat
NC_002516.2	1681462	1681463	-	1681463	anr	protein_coding	PA1544	A	CCUCG	150	180	0.18483	0.10646	0.145645	mRNA	P.aeruginosa	P.aeruginosa_stat
NC_002516.2	1681603	1681604	-	1681604	anr	protein_coding	PA1544	A	GCUCC	284	270	0.066542	0.047215	0.0568785	mRNA	P.aeruginosa	P.aeruginosa_stat
NC_002516.2	1687554	1687555	-	1687555	PA1550	protein_coding	PA1550	A	ACUCC	170	175	0.32047	0.089329	0.2048995	mRNA	P.aeruginosa	P.aeruginosa_stat
NC_002516.2	1700669	1700670	-	1700670	acnA	protein_coding	PA1562	A	GCUCG	140	129	0.21877	0.12507	0.17192	mRNA	P.aeruginosa	P.aeruginosa_stat
NC_002516.2	1702064	1702065	-	1702065	acnA	protein_coding	PA1562	A	UGUCC	159	109	0.27848	0.14654	0.21251	mRNA	P.aeruginosa	P.aeruginosa_stat
NC_002516.2	1719244	1719245	-	1719245	gltA	protein_coding	PA1580	A	CUUCG	249	229	0.031308	0.10543	0.068369	mRNA	P.aeruginosa	P.aeruginosa_stat
NC_002516.2	1719256	1719257	-	1719257	gltA	protein_coding	PA1580	A	GUUCA	236	231	0.085911	0.1439	0.1149055	mRNA	P.aeruginosa	P.aeruginosa_stat
NC_002516.2	1719415	1719416	-	1719416	gltA	protein_coding	PA1580	A	CCUCC	198	191	0.087634	0.028314	0.057974	mRNA	P.aeruginosa	P.aeruginosa_stat
NC_002516.2	1719532	1719533	-	1719533	gltA	protein_coding	PA1580	A	GUUCG	248	239	0.099252	0.023608	0.06143	mRNA	P.aeruginosa	P.aeruginosa_stat
NC_002516.2	1719559	1719560	-	1719560	gltA	protein_coding	PA1580	A	GAUCG	250	245	0.016348	0.097119	0.0567335	mRNA	P.aeruginosa	P.aeruginosa_stat
NC_002516.2	1734886	1734887	-	1734887	PA1592	protein_coding	PA1592	A	ACUCC	605	459	0.097498	0.1727	0.135099	mRNA	P.aeruginosa	P.aeruginosa_stat
NC_002516.2	1734964	1734965	-	1734965	PA1592	protein_coding	PA1592	A	GCUCC	1101	950	0.050473	0.017215	0.033844	mRNA	P.aeruginosa	P.aeruginosa_stat
NC_002516.2	1735013	1735014	-	1735014	PA1592	protein_coding	PA1592	A	CCUGG	1065	1053	0.048371	0.059095	0.053733	mRNA	P.aeruginosa	P.aeruginosa_stat
NC_002516.2	1752343	1752344	-	1752344	fabB	protein_coding	PA1609	A	GGUCU	82	105	0.056677	0.11213	0.0844035	mRNA	P.aeruginosa	P.aeruginosa_stat
NC_002516.2	1939008	1939009	-	1939009	PA1789	protein_coding	PA1789	A	CCUCG	213	221	0.1111	0.042705	0.0769025	mRNA	P.aeruginosa	P.aeruginosa_stat
NC_002516.2	1939068	1939069	-	1939069	PA1789	protein_coding	PA1789	A	CUUCG	206	190	0.039985	0.12829	0.0841375	mRNA	P.aeruginosa	P.aeruginosa_stat
NC_002516.2	1989517	1989518	-	1989518	PA1831	protein_coding	PA1831	A	ACUGU	297	257	0.13562	0.081965	0.1087925	mRNA	P.aeruginosa	P.aeruginosa_stat
NC_002516.2	2012355	2012356	-	2012356	PA1852	protein_coding	PA1852	A	ACUCC	418	397	0.13651	0.10554	0.121025	mRNA	P.aeruginosa	P.aeruginosa_stat
NC_002516.2	2012458	2012459	-	2012459	PA1852	protein_coding	PA1852	A	GUUGC	482	435	0.057966	0.032254	0.04511	mRNA	P.aeruginosa	P.aeruginosa_stat
NC_002516.2	2065977	2065978	-	2065978	PA1895	protein_coding	PA1895	A	UCUCC	107	93	0.15728	0.076485	0.1168825	mRNA	P.aeruginosa	P.aeruginosa_stat
NC_002516.2	2066675	2066676	-	2066676	PA1895	protein_coding	PA1895	A	GUUCU	135	123	0.091102	0.14505	0.118076	mRNA	P.aeruginosa	P.aeruginosa_stat
NC_002516.2	2190621	2190622	-	2190622	bdhA	protein_coding	PA2003	A	CUUCG	204	187	0.039985	0.12829	0.0841375	mRNA	P.aeruginosa	P.aeruginosa_stat
NC_002516.2	2190636	2190637	-	2190637	bdhA	protein_coding	PA2003	A	CUUCG	228	193	0.17154	0.10543	0.138485	mRNA	P.aeruginosa	P.aeruginosa_stat
NC_002516.2	2195653	2195654	-	2195654	maiA	protein_coding	PA2007	A	CCUGG	623	565	0.033823	0.011446	0.0226345	mRNA	P.aeruginosa	P.aeruginosa_stat
NC_002516.2	2195675	2195676	-	2195676	maiA	protein_coding	PA2007	A	GGUGC	663	599	0.017448	0.031171	0.0243095	mRNA	P.aeruginosa	P.aeruginosa_stat
NC_002516.2	2195713	2195714	-	2195714	maiA	protein_coding	PA2007	A	UCUCG	580	525	0.057229	0.031435	0.044332	mRNA	P.aeruginosa	P.aeruginosa_stat
NC_002516.2	2195876	2195877	-	2195877	maiA	protein_coding	PA2007	A	UCUCC	553	591	0.076485	0.048358	0.0624215	mRNA	P.aeruginosa	P.aeruginosa_stat
NC_002516.2	2195908	2195909	-	2195909	maiA	protein_coding	PA2007	A	CCUCG	494	527	0.1157	0.042705	0.0792025	mRNA	P.aeruginosa	P.aeruginosa_stat
NC_002516.2	2195989	2195990	-	2195990	maiA	protein_coding	PA2007	A	GCUCA	663	706	0.036753	0.064563	0.050658	mRNA	P.aeruginosa	P.aeruginosa_stat
NC_002516.2	2196031	2196032	-	2196032	maiA	protein_coding	PA2007	A	GAUCC	497	539	0.11389	0.1878	0.150845	mRNA	P.aeruginosa	P.aeruginosa_stat
NC_002516.2	2196101	2196102	-	2196102	maiA	protein_coding	PA2007	A	CCUCC	338	397	0.043596	0.012715	0.0281555	mRNA	P.aeruginosa	P.aeruginosa_stat
NC_002516.2	2196190	2196191	-	2196191	fahA	protein_coding	PA2008	A	UCUCG	718	716	0.031435	0.04446	0.0379475	mRNA	P.aeruginosa	P.aeruginosa_stat
NC_002516.2	2196360	2196361	-	2196361	fahA	protein_coding	PA2008	A	GUUCG	669	700	0.074904	0.040026	0.057465	mRNA	P.aeruginosa	P.aeruginosa_stat
NC_002516.2	2196361	2196362	-	2196362	fahA	protein_coding	PA2008	A	GUUCG	655	702	0.046492	0.043266	0.044879	mRNA	P.aeruginosa	P.aeruginosa_stat
NC_002516.2	2196649	2196650	-	2196650	fahA	protein_coding	PA2008	A	UCUCG	748	612	0.07796	0.086067	0.0820135	mRNA	P.aeruginosa	P.aeruginosa_stat
NC_002516.2	2196687	2196688	-	2196688	fahA	protein_coding	PA2008	A	GCUCG	592	545	0.077075	0.018677	0.047876	mRNA	P.aeruginosa	P.aeruginosa_stat
NC_002516.2	2196724	2196725	-	2196725	fahA	protein_coding	PA2008	A	GGUCG	757	570	0.048351	0.048351	0.048351	mRNA	P.aeruginosa	P.aeruginosa_stat
NC_002516.2	2196922	2196923	-	2196923	fahA	protein_coding	PA2008	A	UCUCC	529	489	0.011465	0.069564	0.0405145	mRNA	P.aeruginosa	P.aeruginosa_stat
NC_002516.2	2197038	2197039	-	2197039	fahA	protein_coding	PA2008	A	CGUCG	638	563	0.126	0.097696	0.111848	mRNA	P.aeruginosa	P.aeruginosa_stat
NC_002516.2	2197062	2197063	-	2197063	fahA	protein_coding	PA2008	A	GAUCG	614	516	0.037525	0.068031	0.052778	mRNA	P.aeruginosa	P.aeruginosa_stat
NC_002516.2	2197312	2197313	-	2197313	fahA	protein_coding	PA2008	A	GUUGC	878	869	0.047804	0.042662	0.045233	mRNA	P.aeruginosa	P.aeruginosa_stat
NC_002516.2	2197531	2197532	-	2197532	hmgA	protein_coding	PA2009	A	CCUCC	530	502	0.06153	0.022113	0.0418215	mRNA	P.aeruginosa	P.aeruginosa_stat
NC_002516.2	2197675	2197676	-	2197676	hmgA	protein_coding	PA2009	A	CUUCG	531	505	0.13572	0.048545	0.0921325	mRNA	P.aeruginosa	P.aeruginosa_stat
NC_002516.2	2197744	2197745	-	2197745	hmgA	protein_coding	PA2009	A	GUUCC	493	422	0.09235	0.045761	0.0690555	mRNA	P.aeruginosa	P.aeruginosa_stat
NC_002516.2	2197957	2197958	-	2197958	hmgA	protein_coding	PA2009	A	GCUGG	479	526	0.044636	0.015227	0.0299315	mRNA	P.aeruginosa	P.aeruginosa_stat
NC_002516.2	2198047	2198048	-	2198048	hmgA	protein_coding	PA2009	A	GGUGG	433	426	0.070001	0.079068	0.0745345	mRNA	P.aeruginosa	P.aeruginosa_stat
NC_002516.2	2198272	2198273	-	2198273	hmgA	protein_coding	PA2009	A	GGUCC	439	508	0.060532	0.10352	0.082026	mRNA	P.aeruginosa	P.aeruginosa_stat
NC_002516.2	2198457	2198458	-	2198458	hmgA	protein_coding	PA2009	A	ACUCC	385	394	0.12894	0.037495	0.0832175	mRNA	P.aeruginosa	P.aeruginosa_stat
NC_002516.2	2198633	2198634	-	2198634	hmgA	protein_coding	PA2009	A	ACUCC	381	428	0.12894	0.072602	0.100771	mRNA	P.aeruginosa	P.aeruginosa_stat
NC_002516.2	2198717	2198718	-	2198718	hmgA	protein_coding	PA2009	A	ACUCC	471	451	0.009611	0.10554	0.0575755	mRNA	P.aeruginosa	P.aeruginosa_stat
NC_002516.2	2220894	2220895	-	2220895	PA2030	protein_coding	PA2030	A	UGUCG	602	663	0.058302	0.029745	0.0440235	mRNA	P.aeruginosa	P.aeruginosa_stat
NC_002516.2	2220896	2220897	-	2220897	PA2030	protein_coding	PA2030	A	GCUGU	597	652	0.079626	0.01403	0.046828	mRNA	P.aeruginosa	P.aeruginosa_stat
NC_002516.2	2220922	2220923	-	2220923	PA2031	protein_coding	PA2031	A	AAUCC	585	791	0.34206	0.44018	0.39112	mRNA	P.aeruginosa	P.aeruginosa_stat
NC_002516.2	2220949	2220950	-	2220950	PA2031	protein_coding	PA2031	A	CCUCG	590	758	0.047848	0.010944	0.029396	mRNA	P.aeruginosa	P.aeruginosa_stat
NC_002516.2	2221057	2221058	-	2221058	PA2031	protein_coding	PA2031	A	GCUAU	596	523	0.054166	0.025195	0.0396805	mRNA	P.aeruginosa	P.aeruginosa_stat
NC_002516.2	2267659	2267660	-	2267660	PA2069	protein_coding	PA2069	A	CUUCG	457	393	0.097614	0.031308	0.064461	mRNA	P.aeruginosa	P.aeruginosa_stat
NC_002516.2	2267740	2267741	-	2267741	PA2069	protein_coding	PA2069	A	CCUCG	535	498	0.082713	0.06801	0.0753615	mRNA	P.aeruginosa	P.aeruginosa_stat
NC_002516.2	2268339	2268340	-	2268340	PA2069	protein_coding	PA2069	A	UAUCG	490	397	0.083992	0.083992	0.083992	mRNA	P.aeruginosa	P.aeruginosa_stat
NC_002516.2	2268502	2268503	-	2268503	PA2069	protein_coding	PA2069	A	CGUGG	482	496	0.045457	0.0069491	0.02620305	mRNA	P.aeruginosa	P.aeruginosa_stat
NC_002516.2	2268539	2268540	-	2268540	PA2069	protein_coding	PA2069	A	ACUCC	453	390	0.072602	0.14396	0.108281	mRNA	P.aeruginosa	P.aeruginosa_stat
NC_002516.2	2268718	2268719	-	2268719	PA2069	protein_coding	PA2069	A	GUUCG	456	417	0.026921	0.11112	0.0690205	mRNA	P.aeruginosa	P.aeruginosa_stat
NC_002516.2	2268769	2268770	-	2268770	PA2069	protein_coding	PA2069	A	GCUCG	389	343	0.11475	0.065845	0.0902975	mRNA	P.aeruginosa	P.aeruginosa_stat
NC_002516.2	2269153	2269154	-	2269154	PA2069	protein_coding	PA2069	A	GUUCG	278	262	0.043266	0.059257	0.0512615	mRNA	P.aeruginosa	P.aeruginosa_stat
NC_002516.2	2530533	2530534	-	2530534	chiC	protein_coding	PA2300	A	AUUCC	2556	2651	0.24258	0.095328	0.168954	mRNA	P.aeruginosa	P.aeruginosa_stat
NC_002516.2	2530591	2530592	-	2530592	chiC	protein_coding	PA2300	A	AGUCG	2109	2171	0.077293	0.086225	0.081759	mRNA	P.aeruginosa	P.aeruginosa_stat
NC_002516.2	2530666	2530667	-	2530667	chiC	protein_coding	PA2300	A	GUUCC	2549	2594	0.077185	0.06166	0.0694225	mRNA	P.aeruginosa	P.aeruginosa_stat
NC_002516.2	2530855	2530856	-	2530856	chiC	protein_coding	PA2300	A	GCUAC	1967	1758	0.052904	0.057499	0.0552015	mRNA	P.aeruginosa	P.aeruginosa_stat
NC_002516.2	2531188	2531189	-	2531189	chiC	protein_coding	PA2300	A	UGUGG	1928	1800	0.044967	0.034832	0.0398995	mRNA	P.aeruginosa	P.aeruginosa_stat
NC_002516.2	2531499	2531500	-	2531500	chiC	protein_coding	PA2300	A	GUUGC	2228	2114	0.0054859	0.047804	0.02664495	mRNA	P.aeruginosa	P.aeruginosa_stat
NC_002516.2	2531535	2531536	-	2531536	chiC	protein_coding	PA2300	A	GCUGA	2456	2443	0.10924	0.14887	0.129055	mRNA	P.aeruginosa	P.aeruginosa_stat
NC_002516.2	2531593	2531594	-	2531594	chiC	protein_coding	PA2300	A	UGUCC	2136	2162	0.05621	0.082364	0.069287	mRNA	P.aeruginosa	P.aeruginosa_stat
NC_002516.2	2531698	2531699	-	2531699	chiC	protein_coding	PA2300	A	GCUCG	2321	2219	0.0062886	0.054397	0.0303428	mRNA	P.aeruginosa	P.aeruginosa_stat
NC_002516.2	2531877	2531878	-	2531878	chiC	protein_coding	PA2300	A	CCUCC	1801	1679	0.034465	0.02522	0.0298425	mRNA	P.aeruginosa	P.aeruginosa_stat
NC_002516.2	2533839	2533840	-	2533840	ambE	protein_coding	PA2302	A	CUUCG	224	184	0.1093	0.16805	0.138675	mRNA	P.aeruginosa	P.aeruginosa_stat
NC_002516.2	2535051	2535052	-	2535052	ambE	protein_coding	PA2302	A	GCUCG	228	216	0.22304	0.10423	0.163635	mRNA	P.aeruginosa	P.aeruginosa_stat
NC_002516.2	2536944	2536945	-	2536945	ambE	protein_coding	PA2302	A	CCUCG	239	234	0.06303	0.1426	0.102815	mRNA	P.aeruginosa	P.aeruginosa_stat
NC_002516.2	2537877	2537878	-	2537878	ambE	protein_coding	PA2302	A	GGUCC	219	216	0.15531	0.15531	0.15531	mRNA	P.aeruginosa	P.aeruginosa_stat
NC_002516.2	2538006	2538007	-	2538007	ambE	protein_coding	PA2302	A	CUUCG	254	206	0.013601	0.1539	0.0837505	mRNA	P.aeruginosa	P.aeruginosa_stat
NC_002516.2	2538968	2538969	-	2538969	ambE	protein_coding	PA2302	A	UCUCC	196	212	0.10676	0.03016	0.06846	mRNA	P.aeruginosa	P.aeruginosa_stat
NC_002516.2	2541734	2541735	-	2541735	ambB	protein_coding	PA2305	A	GCUCG	155	170	0.071487	0.15493	0.1132085	mRNA	P.aeruginosa	P.aeruginosa_stat
NC_002516.2	2859691	2859692	-	2859692	PA2531	protein_coding	PA2531	A	CCUCG	165	144	0.087537	0.22031	0.1539235	mRNA	P.aeruginosa	P.aeruginosa_stat
NC_002516.2	2899695	2899696	-	2899696	PA2564	protein_coding	PA2564	A	GCUCG	173	160	0.093524	0.22304	0.158282	mRNA	P.aeruginosa	P.aeruginosa_stat
NC_002516.2	2900550	2900551	-	2900551	PA2566	protein_coding	PA2566	A	CCUGC	202	273	0.049069	0.10959	0.0793295	mRNA	P.aeruginosa	P.aeruginosa_stat
NC_002516.2	2900957	2900958	-	2900958	PA2566	protein_coding	PA2566	A	GUUGC	195	171	0.047804	0.21301	0.130407	mRNA	P.aeruginosa	P.aeruginosa_stat
NC_002516.2	2963516	2963517	-	2963517	clpA	protein_coding	PA2620	A	CGUCG	228	167	0.10998	0.0506	0.08029	mRNA	P.aeruginosa	P.aeruginosa_stat
NC_002516.2	2963857	2963858	-	2963858	clpA	protein_coding	PA2620	A	GGUGC	234	164	0.10939	0.037956	0.073673	mRNA	P.aeruginosa	P.aeruginosa_stat
NC_002516.2	2965580	2965581	-	2965581	icd	protein_coding	PA2623	A	GCUCG	591	490	0.16927	0.054397	0.1118335	mRNA	P.aeruginosa	P.aeruginosa_stat
NC_002516.2	2965721	2965722	-	2965722	icd	protein_coding	PA2623	A	UCUCC	572	520	0.083334	0.033839	0.0585865	mRNA	P.aeruginosa	P.aeruginosa_stat
NC_002516.2	2965858	2965859	-	2965859	icd	protein_coding	PA2623	A	CCUGG	507	434	0.041133	0.0038348	0.0224839	mRNA	P.aeruginosa	P.aeruginosa_stat
NC_002516.2	2966126	2966127	-	2966127	icd	protein_coding	PA2623	A	GUUCG	489	487	0.036771	0.056087	0.046429	mRNA	P.aeruginosa	P.aeruginosa_stat
NC_002516.2	2966330	2966331	-	2966331	icd	protein_coding	PA2623	A	ACUCC	451	352	0.12894	0.046487	0.0877135	mRNA	P.aeruginosa	P.aeruginosa_stat
NC_002516.2	2966459	2966460	-	2966460	icd	protein_coding	PA2623	A	GCUCC	472	423	0.010377	0.043943	0.02716	mRNA	P.aeruginosa	P.aeruginosa_stat
NC_002516.2	2966608	2966609	-	2966609	icd	protein_coding	PA2623	A	GAUCG	640	477	0.097119	0.1768	0.1369595	mRNA	P.aeruginosa	P.aeruginosa_stat
NC_002516.2	3103602	3103603	-	3103603	rplT	protein_coding	PA2741	A	CGUCA	246	222	0.025513	0.090558	0.0580355	mRNA	P.aeruginosa	P.aeruginosa_stat
NC_002516.2	3103829	3103830	-	3103830	rplT	protein_coding	PA2741	A	GUUCC	322	271	0.073338	0.11445	0.093894	mRNA	P.aeruginosa	P.aeruginosa_stat
NC_002516.2	3103940	3103941	-	3103941	rplT	protein_coding	PA2741	A	GCUCG	493	452	0.054397	0.071487	0.062942	mRNA	P.aeruginosa	P.aeruginosa_stat
NC_002516.2	3109134	3109135	-	3109135	PA2747	protein_coding	PA2747	A	CGUCG	189	150	0.13387	0.11402	0.123945	mRNA	P.aeruginosa	P.aeruginosa_stat
NC_002516.2	3123390	3123391	-	3123391	PA2764	protein_coding	PA2764	A	GGUGA	471	433	0.030399	0.010245	0.020322	mRNA	P.aeruginosa	P.aeruginosa_stat
NC_002516.2	3310996	3310997	-	3310997	etfA	protein_coding	PA2951	A	GGUCG	263	228	0.13133	0.09771	0.11452	mRNA	P.aeruginosa	P.aeruginosa_stat
NC_002516.2	3311042	3311043	-	3311043	etfA	protein_coding	PA2951	A	CUUCC	391	338	0.13839	0.17191	0.15515	mRNA	P.aeruginosa	P.aeruginosa_stat
NC_002516.2	3311404	3311405	-	3311405	etfA	protein_coding	PA2951	A	GCUGG	386	380	0.044636	0.10829	0.076463	mRNA	P.aeruginosa	P.aeruginosa_stat
NC_002516.2	3311545	3311546	-	3311546	etfA	protein_coding	PA2951	A	GGUCG	346	281	0.075744	0.02943	0.052587	mRNA	P.aeruginosa	P.aeruginosa_stat
NC_002516.2	3311558	3311559	-	3311559	etfA	protein_coding	PA2951	A	UCUCC	393	314	0.044757	0.086732	0.0657445	mRNA	P.aeruginosa	P.aeruginosa_stat
NC_002516.2	3311598	3311599	-	3311599	etfA	protein_coding	PA2951	A	GUUGC	466	355	0.052905	0.026987	0.039946	mRNA	P.aeruginosa	P.aeruginosa_stat
NC_002516.2	3311833	3311834	-	3311834	etfB	protein_coding	PA2952	A	CUUCC	248	223	0.30154	0.17191	0.236725	mRNA	P.aeruginosa	P.aeruginosa_stat
NC_002516.2	3312342	3312343	-	3312343	etfB	protein_coding	PA2952	A	CGUGG	219	236	0.0092551	0.045457	0.02735605	mRNA	P.aeruginosa	P.aeruginosa_stat
NC_002516.2	3312400	3312401	-	3312401	etfB	protein_coding	PA2952	A	ACUCC	306	240	0.21919	0.064036	0.141613	mRNA	P.aeruginosa	P.aeruginosa_stat
NC_002516.2	3312420	3312421	-	3312421	etfB	protein_coding	PA2952	A	GGUCC	316	247	0.13591	0.069366	0.102638	mRNA	P.aeruginosa	P.aeruginosa_stat
NC_002516.2	3324903	3324904	-	3324904	acpP	protein_coding	PA2966	A	UGUAA	401	370	0.041922	0.093951	0.0679365	mRNA	P.aeruginosa	P.aeruginosa_stat
NC_002516.2	3328172	3328173	-	3328173	plsX	protein_coding	PA2969	A	GAUGC	225	191	0.071823	0.12241	0.0971165	mRNA	P.aeruginosa	P.aeruginosa_stat
NC_002516.2	3547819	3547820	-	3547820	himD	protein_coding	PA3161	A	CUUUU	155	145	0.25513	0.088655	0.1718925	mRNA	P.aeruginosa	P.aeruginosa_stat
NC_002516.2	3729413	3729414	-	3729414	PA3326	protein_coding	PA3326	A	UCUCU	436	409	0.053578	0.037547	0.0455625	mRNA	P.aeruginosa	P.aeruginosa_stat
NC_002516.2	3729737	3729738	-	3729738	PA3326	protein_coding	PA3326	A	AUUCG	451	415	0.10439	0.064929	0.0846595	mRNA	P.aeruginosa	P.aeruginosa_stat
NC_002516.2	3729939	3729940	-	3729940	PA3326	protein_coding	PA3326	A	CGUCC	399	410	0.094071	0.071934	0.0830025	mRNA	P.aeruginosa	P.aeruginosa_stat
NC_002516.2	3730039	3730040	-	3730040	PA3326	protein_coding	PA3326	A	ACUCC	793	767	0.089329	0.037495	0.063412	mRNA	P.aeruginosa	P.aeruginosa_stat
NC_002516.2	3761284	3761285	-	3761285	PA3349	protein_coding	PA3349	A	GCUGG	193	173	0.15793	0.054143	0.1060365	mRNA	P.aeruginosa	P.aeruginosa_stat
NC_002516.2	3776998	3776999	-	3776999	amiE	protein_coding	PA3366	A	GGUCG	344	313	0.075744	0.024614	0.050179	mRNA	P.aeruginosa	P.aeruginosa_stat
NC_002516.2	3777088	3777089	-	3777089	amiE	protein_coding	PA3366	A	GUUCU	413	415	0.057872	0.035902	0.046887	mRNA	P.aeruginosa	P.aeruginosa_stat
NC_002516.2	3777224	3777225	-	3777225	amiE	protein_coding	PA3366	A	UGUCG	385	371	0.054795	0.015025	0.03491	mRNA	P.aeruginosa	P.aeruginosa_stat
NC_002516.2	3777698	3777699	-	3777699	amiE	protein_coding	PA3366	A	UCUCC	388	332	0.015245	0.051939	0.033592	mRNA	P.aeruginosa	P.aeruginosa_stat
NC_002516.2	3777763	3777764	-	3777764	amiE	protein_coding	PA3366	A	GAUCC	470	401	0.066234	0.1678	0.117017	mRNA	P.aeruginosa	P.aeruginosa_stat
NC_002516.2	3777871	3777872	-	3777872	amiE	protein_coding	PA3366	A	CGUCG	424	348	0.080952	0.023459	0.0522055	mRNA	P.aeruginosa	P.aeruginosa_stat
NC_002516.2	3777886	3777887	-	3777887	amiE	protein_coding	PA3366	A	GAUCG	520	400	0.047858	0.047858	0.047858	mRNA	P.aeruginosa	P.aeruginosa_stat
NC_002516.2	3825744	3825745	-	3825745	ldh	protein_coding	PA3418	A	GCUCG	225	165	0.071487	0.23979	0.1556385	mRNA	P.aeruginosa	P.aeruginosa_stat
NC_002516.2	3890588	3890589	-	3890589	rhlR	protein_coding	PA3477	A	GAUCC	409	340	0.1678	0.13616	0.15198	mRNA	P.aeruginosa	P.aeruginosa_stat
NC_002516.2	3891039	3891040	-	3891040	rhlB	protein_coding	PA3478	A	GGUGC	275	295	0.020898	0.0646	0.042749	mRNA	P.aeruginosa	P.aeruginosa_stat
NC_002516.2	3892148	3892149	-	3892149	rhlA	protein_coding	PA3479	A	AUUCC	492	486	0.33169	0.24258	0.287135	mRNA	P.aeruginosa	P.aeruginosa_stat
NC_002516.2	3892271	3892272	-	3892272	rhlA	protein_coding	PA3479	A	GGUGG	404	384	0.045278	0.038969	0.0421235	mRNA	P.aeruginosa	P.aeruginosa_stat
NC_002516.2	3892344	3892345	-	3892345	rhlA	protein_coding	PA3479	A	GCUGG	487	418	0.025182	0.054143	0.0396625	mRNA	P.aeruginosa	P.aeruginosa_stat
NC_002516.2	3892574	3892575	-	3892575	rhlA	protein_coding	PA3479	A	GCUGA	575	528	0.057346	0.10924	0.083293	mRNA	P.aeruginosa	P.aeruginosa_stat
NC_002516.2	3892616	3892617	-	3892617	rhlA	protein_coding	PA3479	A	ACUGA	512	509	0.071157	0.020272	0.0457145	mRNA	P.aeruginosa	P.aeruginosa_stat
NC_002516.2	3893133	3893134	-	3893134	rhlA	protein_coding	PA3479	A	GGUCC	722	757	0.033283	0.051575	0.042429	mRNA	P.aeruginosa	P.aeruginosa_stat
NC_002516.2	3949178	3949179	-	3949179	PA3529	protein_coding	PA3529	A	GCUCG	730	789	0.012514	0.10423	0.058372	mRNA	P.aeruginosa	P.aeruginosa_stat
NC_002516.2	3949426	3949427	-	3949427	PA3529	protein_coding	PA3529	A	GAUCG	576	537	0.068031	0.10652	0.0872755	mRNA	P.aeruginosa	P.aeruginosa_stat
NC_002516.2	3949429	3949430	-	3949430	PA3529	protein_coding	PA3529	A	GCUGA	555	526	0.092502	0.14119	0.116846	mRNA	P.aeruginosa	P.aeruginosa_stat
NC_002516.2	3949464	3949465	-	3949465	PA3529	protein_coding	PA3529	A	UAUCC	486	472	0.23902	0.43365	0.336335	mRNA	P.aeruginosa	P.aeruginosa_stat
NC_002516.2	3949477	3949478	-	3949478	PA3529	protein_coding	PA3529	A	CCUGG	478	482	0.033823	0.033823	0.033823	mRNA	P.aeruginosa	P.aeruginosa_stat
NC_002516.2	4057984	4057985	-	4057985	rpoS	protein_coding	PA3622	A	GAUCC	1218	1245	0.15748	0.15748	0.15748	mRNA	P.aeruginosa	P.aeruginosa_stat
NC_002516.2	4058185	4058186	-	4058186	rpoS	protein_coding	PA3622	A	GCUCA	1383	1436	0.043833	0.064563	0.054198	mRNA	P.aeruginosa	P.aeruginosa_stat
NC_002516.2	4058210	4058211	-	4058211	rpoS	protein_coding	PA3622	A	ACUCG	1319	1311	0.026269	0.10427	0.0652695	mRNA	P.aeruginosa	P.aeruginosa_stat
NC_002516.2	4058260	4058261	-	4058261	rpoS	protein_coding	PA3622	A	GCUCG	1274	1273	0.018677	0.054397	0.036537	mRNA	P.aeruginosa	P.aeruginosa_stat
NC_002516.2	4058493	4058494	-	4058494	rpoS	protein_coding	PA3622	A	GAUCC	1809	1761	0.12515	0.053614	0.089382	mRNA	P.aeruginosa	P.aeruginosa_stat
NC_002516.2	4059092	4059093	-	4059093	PA3623	protein_coding	PA3623	A	GAUCG	3214	2635	0.087575	0.10184	0.0947075	mRNA	P.aeruginosa	P.aeruginosa_stat
NC_002516.2	4059156	4059157	-	4059157	PA3623	protein_coding	PA3623	A	GGUGC	1985	1488	0.044691	0.0646	0.0546455	mRNA	P.aeruginosa	P.aeruginosa_stat
NC_002516.2	4064670	4064671	-	4064671	adhC	protein_coding	PA3629	A	CCUCU	221	193	0.073181	0.026101	0.049641	mRNA	P.aeruginosa	P.aeruginosa_stat
NC_002516.2	4064686	4064687	-	4064687	adhC	protein_coding	PA3629	A	UGUCC	237	210	0.22993	0.18998	0.209955	mRNA	P.aeruginosa	P.aeruginosa_stat
NC_002516.2	4069936	4069937	-	4069937	eno	protein_coding	PA3635	A	CGUGA	104	72	0.1277	0.11248	0.12009	mRNA	P.aeruginosa	P.aeruginosa_stat
NC_002516.2	4091832	4091833	-	4091833	frr	protein_coding	PA3653	A	CGUCG	113	127	0.037164	0.18992	0.113542	mRNA	P.aeruginosa	P.aeruginosa_stat
NC_002516.2	4169077	4169078	-	4169078	lasB	protein_coding	PA3724	A	GGUGA	852	701	0.020377	0.037843	0.02911	mRNA	P.aeruginosa	P.aeruginosa_stat
NC_002516.2	4169141	4169142	-	4169142	lasB	protein_coding	PA3724	A	GUUCG	1063	970	0.052902	0.043266	0.048084	mRNA	P.aeruginosa	P.aeruginosa_stat
NC_002516.2	4169219	4169220	-	4169220	lasB	protein_coding	PA3724	A	ACUCC	978	779	0.10554	0.14396	0.12475	mRNA	P.aeruginosa	P.aeruginosa_stat
NC_002516.2	4169393	4169394	-	4169394	lasB	protein_coding	PA3724	A	UCUCC	1093	997	0.0076644	0.073033	0.0403487	mRNA	P.aeruginosa	P.aeruginosa_stat
NC_002516.2	4169441	4169442	-	4169442	lasB	protein_coding	PA3724	A	ACUCC	1216	1129	0.089329	0.081031	0.08518	mRNA	P.aeruginosa	P.aeruginosa_stat
NC_002516.2	4169960	4169961	-	4169961	lasB	protein_coding	PA3724	A	UGUCG	1373	1144	0.085742	0.072158	0.07895	mRNA	P.aeruginosa	P.aeruginosa_stat
NC_002516.2	4169987	4169988	-	4169988	lasB	protein_coding	PA3724	A	UCUCC	1304	1086	0.076485	0.044757	0.060621	mRNA	P.aeruginosa	P.aeruginosa_stat
NC_002516.2	4170388	4170389	-	4170389	lasB	protein_coding	PA3724	A	ACUCC	1224	1088	0.081031	0.046487	0.063759	mRNA	P.aeruginosa	P.aeruginosa_stat
NC_002516.2	4196450	4196451	-	4196451	rimM	protein_coding	PA3744	A	CUUCA	125	128	0.088977	0.23699	0.1629835	mRNA	P.aeruginosa	P.aeruginosa_stat
NC_002516.2	4196804	4196805	-	4196805	rpsP	protein_coding	PA3745	A	CGUCG	142	137	0.059413	0.17911	0.1192615	mRNA	P.aeruginosa	P.aeruginosa_stat
NC_002516.2	4243796	4243797	-	4243797	PA3785	protein_coding	PA3785	A	CAUUU	141	115	0.47018	0.11637	0.293275	mRNA	P.aeruginosa	P.aeruginosa_stat
NC_002516.2	4266774	4266775	-	4266775	ndk	protein_coding	PA3807	A	UGUCC	123	95	0.33771	0.16872	0.253215	mRNA	P.aeruginosa	P.aeruginosa_stat
NC_002516.2	4395292	4395293	-	4395293	PA3922	protein_coding	PA3922	A	CGUGG	460	461	0.088948	0.10373	0.096339	mRNA	P.aeruginosa	P.aeruginosa_stat
NC_002516.2	4395333	4395334	-	4395334	PA3922	protein_coding	PA3922	A	GGUCC	549	532	0.014468	0.04705	0.030759	mRNA	P.aeruginosa	P.aeruginosa_stat
NC_002516.2	4395361	4395362	-	4395362	PA3922	protein_coding	PA3922	A	CCUCG	566	598	0.05801	0.010944	0.034477	mRNA	P.aeruginosa	P.aeruginosa_stat
NC_002516.2	4395519	4395520	-	4395520	PA3922	protein_coding	PA3922	A	CGUCC	536	476	0.048913	0.18706	0.1179865	mRNA	P.aeruginosa	P.aeruginosa_stat
NC_002516.2	4395533	4395534	-	4395534	PA3922	protein_coding	PA3922	A	UAUCG	463	412	0.10931	0.009985	0.0596475	mRNA	P.aeruginosa	P.aeruginosa_stat
NC_002516.2	4395903	4395904	-	4395904	PA3922	protein_coding	PA3922	A	CAUCC	743	660	0.42466	0.37986	0.40226	mRNA	P.aeruginosa	P.aeruginosa_stat
NC_002516.2	4395960	4395961	-	4395961	PA3922	protein_coding	PA3922	A	GCUCG	737	845	0.024778	0.071487	0.0481325	mRNA	P.aeruginosa	P.aeruginosa_stat
NC_002516.2	4396204	4396205	-	4396205	PA3923	protein_coding	PA3923	A	UCUCC	206	246	0.051939	0.069564	0.0607515	mRNA	P.aeruginosa	P.aeruginosa_stat
NC_002516.2	4396275	4396276	-	4396276	PA3923	protein_coding	PA3923	A	CUUCG	341	356	0.11697	0.069458	0.093214	mRNA	P.aeruginosa	P.aeruginosa_stat
NC_002516.2	4396396	4396397	-	4396397	PA3923	protein_coding	PA3923	A	CCUGG	376	399	0.073149	0.015223	0.044186	mRNA	P.aeruginosa	P.aeruginosa_stat
NC_002516.2	4396504	4396505	-	4396505	PA3923	protein_coding	PA3923	A	UCUCC	411	411	0.083334	0.022743	0.0530385	mRNA	P.aeruginosa	P.aeruginosa_stat
NC_002516.2	4396599	4396600	-	4396600	PA3923	protein_coding	PA3923	A	GAUCG	554	521	0.12939	0.19312	0.161255	mRNA	P.aeruginosa	P.aeruginosa_stat
NC_002516.2	4396776	4396777	-	4396777	PA3923	protein_coding	PA3923	A	CCUCG	358	343	0.082713	0.027021	0.054867	mRNA	P.aeruginosa	P.aeruginosa_stat
NC_002516.2	4397458	4397459	-	4397459	PA3923	protein_coding	PA3923	A	GCUCG	439	437	0.060149	0.048589	0.054369	mRNA	P.aeruginosa	P.aeruginosa_stat
NC_002516.2	4397487	4397488	-	4397488	PA3923	protein_coding	PA3923	A	GAUCG	429	425	0.021707	0.068031	0.044869	mRNA	P.aeruginosa	P.aeruginosa_stat
NC_002516.2	4397913	4397914	-	4397914	PA3923	protein_coding	PA3923	A	GUUGU	428	414	0.039137	0.021603	0.03037	mRNA	P.aeruginosa	P.aeruginosa_stat
NC_002516.2	4398009	4398010	-	4398010	PA3923	protein_coding	PA3923	A	GUUGC	468	482	0.016324	0.057966	0.037145	mRNA	P.aeruginosa	P.aeruginosa_stat
NC_002516.2	4398025	4398026	-	4398026	PA3923	protein_coding	PA3923	A	UCUCG	420	479	0.048745	0.086067	0.067406	mRNA	P.aeruginosa	P.aeruginosa_stat
NC_002516.2	4617137	4617138	-	4617138	PA4129	protein_coding	PA4129	A	CGUCG	197	153	0.041672	0.16065	0.101161	mRNA	P.aeruginosa	P.aeruginosa_stat
NC_002516.2	4617257	4617258	-	4617258	PA4129	protein_coding	PA4129	A	GCUGC	226	165	0.10143	0.34184	0.221635	mRNA	P.aeruginosa	P.aeruginosa_stat
NC_002516.2	4618199	4618200	-	4618200	PA4130	protein_coding	PA4130	A	CCUCG	233	151	0.10178	0.097072	0.099426	mRNA	P.aeruginosa	P.aeruginosa_stat
NC_002516.2	4725071	4725072	-	4725072	fptA	protein_coding	PA4221	A	CUUCG	189	118	0.12829	0.069458	0.098874	mRNA	P.aeruginosa	P.aeruginosa_stat
NC_002516.2	4725461	4725462	-	4725462	fptA	protein_coding	PA4221	A	GCUCG	150	141	0.036801	0.21877	0.1277855	mRNA	P.aeruginosa	P.aeruginosa_stat
NC_002516.2	4725788	4725789	-	4725789	fptA	protein_coding	PA4221	A	CUUCG	155	101	0.1539	0.15747	0.155685	mRNA	P.aeruginosa	P.aeruginosa_stat
NC_002516.2	4735950	4735951	-	4735951	pchF	protein_coding	PA4225	A	CUUCC	150	117	0.3604	0.16101	0.260705	mRNA	P.aeruginosa	P.aeruginosa_stat
NC_002516.2	4736097	4736098	-	4736098	pchF	protein_coding	PA4225	A	CUUCC	235	170	0.20316	0.23234	0.21775	mRNA	P.aeruginosa	P.aeruginosa_stat
NC_002516.2	4736936	4736937	-	4736937	pchE	protein_coding	PA4226	A	GCUGG	194	189	0.11686	0.049408	0.083134	mRNA	P.aeruginosa	P.aeruginosa_stat
NC_002516.2	4738682	4738683	-	4738683	pchE	protein_coding	PA4226	A	GGUGC	169	156	0.14902	0.04133	0.095175	mRNA	P.aeruginosa	P.aeruginosa_stat
NC_002516.2	4739013	4739014	-	4739014	pchE	protein_coding	PA4226	A	GCUCC	259	179	0.097621	0.034035	0.065828	mRNA	P.aeruginosa	P.aeruginosa_stat
NC_002516.2	4739900	4739901	-	4739901	pchE	protein_coding	PA4226	A	CUUCG	231	137	0.089699	0.061176	0.0754375	mRNA	P.aeruginosa	P.aeruginosa_stat
NC_002516.2	4752340	4752341	-	4752341	katA	protein_coding	PA4236	A	CGUCG	392	357	0.10998	0.059413	0.0846965	mRNA	P.aeruginosa	P.aeruginosa_stat
NC_002516.2	4752513	4752514	-	4752514	katA	protein_coding	PA4236	A	UCUCC	542	497	0.03016	0.041137	0.0356485	mRNA	P.aeruginosa	P.aeruginosa_stat
NC_002516.2	4752676	4752677	-	4752677	katA	protein_coding	PA4236	A	UAUCG	470	320	0.17126	0.019797	0.0955285	mRNA	P.aeruginosa	P.aeruginosa_stat
NC_002516.2	4752894	4752895	-	4752895	katA	protein_coding	PA4236	A	CCUAU	447	359	0.10811	0.033949	0.0710295	mRNA	P.aeruginosa	P.aeruginosa_stat
NC_002516.2	4753169	4753170	-	4753170	katA	protein_coding	PA4236	A	CUUCA	339	295	0.049134	0.11055	0.079842	mRNA	P.aeruginosa	P.aeruginosa_stat
NC_002516.2	4753331	4753332	-	4753332	katA	protein_coding	PA4236	A	GGUCG	482	377	0.043672	0.057611	0.0506415	mRNA	P.aeruginosa	P.aeruginosa_stat
NC_002516.2	4753428	4753429	-	4753429	katA	protein_coding	PA4236	A	UCUCC	595	532	0.033839	0.037498	0.0356685	mRNA	P.aeruginosa	P.aeruginosa_stat
NC_002516.2	4753533	4753534	-	4753534	katA	protein_coding	PA4236	A	GCUCC	456	318	0.040655	0.0069344	0.0237947	mRNA	P.aeruginosa	P.aeruginosa_stat
NC_002516.2	4753586	4753587	-	4753587	katA	protein_coding	PA4236	A	GCUCG	344	309	0.093524	0.012514	0.053019	mRNA	P.aeruginosa	P.aeruginosa_stat
NC_002516.2	4753675	4753676	-	4753676	katA	protein_coding	PA4236	A	GCUGG	500	398	0.015227	0.090772	0.0529995	mRNA	P.aeruginosa	P.aeruginosa_stat
NC_002516.2	4754582	4754583	-	4754583	rpoA	protein_coding	PA4238	A	GAUCC	142	95	0.33635	0.22541	0.28088	mRNA	P.aeruginosa	P.aeruginosa_stat
NC_002516.2	4754669	4754670	-	4754670	rpoA	protein_coding	PA4238	A	CCUCC	147	189	0.040565	0.093309	0.066937	mRNA	P.aeruginosa	P.aeruginosa_stat
NC_002516.2	4754773	4754774	-	4754774	rpoA	protein_coding	PA4238	A	CGUCG	198	150	0.126	0.11402	0.12001	mRNA	P.aeruginosa	P.aeruginosa_stat
NC_002516.2	4758649	4758650	-	4758650	rplO	protein_coding	PA4244	A	CCUCC	237	190	0.06153	0.06153	0.06153	mRNA	P.aeruginosa	P.aeruginosa_stat
NC_002516.2	4759225	4759226	-	4759226	rpsE	protein_coding	PA4246	A	GUUCU	257	227	0.070135	0.026282	0.0482085	mRNA	P.aeruginosa	P.aeruginosa_stat
NC_002516.2	4759366	4759367	-	4759367	rpsE	protein_coding	PA4246	A	GCUCG	196	161	0.18781	0.1352	0.161505	mRNA	P.aeruginosa	P.aeruginosa_stat
NC_002516.2	4760576	4760577	-	4760577	rpsH	protein_coding	PA4249	A	CCUCG	165	111	0.19292	0.042705	0.1178125	mRNA	P.aeruginosa	P.aeruginosa_stat
NC_002516.2	4761601	4761602	-	4761602	rplE	protein_coding	PA4251	A	UCUCC	206	163	0.11654	0.086732	0.101636	mRNA	P.aeruginosa	P.aeruginosa_stat
NC_002516.2	4761860	4761861	-	4761861	rplE	protein_coding	PA4251	A	CUUCA	238	208	0.13637	0.10523	0.1208	mRNA	P.aeruginosa	P.aeruginosa_stat
NC_002516.2	4762966	4762967	-	4762967	rpmC	protein_coding	PA4255	A	GCUCG	211	192	0.19685	0.088093	0.1424715	mRNA	P.aeruginosa	P.aeruginosa_stat
NC_002516.2	4763152	4763153	-	4763153	rplP	protein_coding	PA4256	A	CCUCG	172	140	0.1111	0.16831	0.139705	mRNA	P.aeruginosa	P.aeruginosa_stat
NC_002516.2	4763469	4763470	-	4763470	rplP	protein_coding	PA4256	A	GCUCA	289	260	0.17477	0.14638	0.160575	mRNA	P.aeruginosa	P.aeruginosa_stat
NC_002516.2	4765947	4765948	-	4765948	rplW	protein_coding	PA4261	A	UCUCG	200	194	0.040147	0.1437	0.0919235	mRNA	P.aeruginosa	P.aeruginosa_stat
NC_002516.2	4767083	4767084	-	4767084	rplC	protein_coding	PA4263	A	UCUCG	238	214	0.13632	0.1653	0.15081	mRNA	P.aeruginosa	P.aeruginosa_stat
NC_002516.2	4767828	4767829	-	4767829	tufA	protein_coding	PA4265	A	GUUGC	284	275	0.032254	0.10647	0.069362	mRNA	P.aeruginosa	P.aeruginosa_stat
NC_002516.2	4768872	4768873	-	4768873	tufA	protein_coding	PA4265	A	GCUCG	461	443	0.11993	0.048589	0.0842595	mRNA	P.aeruginosa	P.aeruginosa_stat
NC_002516.2	4769431	4769432	-	4769432	fusA1	protein_coding	PA4266	A	CAUCG	212	245	0.44782	0.079827	0.2638235	mRNA	P.aeruginosa	P.aeruginosa_stat
NC_002516.2	4769960	4769961	-	4769961	fusA1	protein_coding	PA4266	A	GCUCG	256	272	0.042724	0.098904	0.070814	mRNA	P.aeruginosa	P.aeruginosa_stat
NC_002516.2	4770137	4770138	-	4770138	fusA1	protein_coding	PA4266	A	ACUCC	235	210	0.072602	0.18645	0.129526	mRNA	P.aeruginosa	P.aeruginosa_stat
NC_002516.2	4770151	4770152	-	4770152	fusA1	protein_coding	PA4266	A	CUUCG	242	205	0.085703	0.039985	0.062844	mRNA	P.aeruginosa	P.aeruginosa_stat
NC_002516.2	4770487	4770488	-	4770488	fusA1	protein_coding	PA4266	A	GGUCG	310	257	0.043672	0.10201	0.072841	mRNA	P.aeruginosa	P.aeruginosa_stat
NC_002516.2	4771716	4771717	-	4771717	rpsL	protein_coding	PA4268	A	GGUCG	229	193	0.13541	0.17474	0.155075	mRNA	P.aeruginosa	P.aeruginosa_stat
NC_002516.2	4772504	4772505	-	4772505	rpoC	protein_coding	PA4269	A	GUUCC	139	135	0.1358	0.025341	0.0805705	mRNA	P.aeruginosa	P.aeruginosa_stat
NC_002516.2	4774291	4774292	-	4774292	rpoC	protein_coding	PA4269	A	GGUGC	280	189	0.067875	0.013984	0.0409295	mRNA	P.aeruginosa	P.aeruginosa_stat
NC_002516.2	4774322	4774323	-	4774323	rpoC	protein_coding	PA4269	A	CUUCA	193	144	0.054998	0.18456	0.119779	mRNA	P.aeruginosa	P.aeruginosa_stat
NC_002516.2	4774376	4774377	-	4774377	rpoC	protein_coding	PA4269	A	CCUCU	261	212	0.062355	0.023242	0.0427985	mRNA	P.aeruginosa	P.aeruginosa_stat
NC_002516.2	4775004	4775005	-	4775005	rpoC	protein_coding	PA4269	A	UGUCG	205	153	0.06872	0.13126	0.09999	mRNA	P.aeruginosa	P.aeruginosa_stat
NC_002516.2	4775243	4775244	-	4775244	rpoC	protein_coding	PA4269	A	UCUCG	236	208	0.031435	0.11748	0.0744575	mRNA	P.aeruginosa	P.aeruginosa_stat
NC_002516.2	4775850	4775851	-	4775851	rpoC	protein_coding	PA4269	A	ACUCG	206	129	0.16265	0.092947	0.1277985	mRNA	P.aeruginosa	P.aeruginosa_stat
NC_002516.2	4778134	4778135	-	4778135	rpoB	protein_coding	PA4270	A	GGUCC	453	442	0.04705	0.060532	0.053791	mRNA	P.aeruginosa	P.aeruginosa_stat
NC_002516.2	4778147	4778148	-	4778148	rpoB	protein_coding	PA4270	A	UGUCC	461	464	0.2842	0.21697	0.250585	mRNA	P.aeruginosa	P.aeruginosa_stat
NC_002516.2	4778400	4778401	-	4778401	rpoB	protein_coding	PA4270	A	GUUCG	167	152	0.093243	0.040026	0.0666345	mRNA	P.aeruginosa	P.aeruginosa_stat
NC_002516.2	4779448	4779449	-	4779449	rpoB	protein_coding	PA4270	A	GUUCG	177	172	0.087182	0.10817	0.097676	mRNA	P.aeruginosa	P.aeruginosa_stat
NC_002516.2	4779449	4779450	-	4779450	rpoB	protein_coding	PA4270	A	GUUCG	178	170	0.10521	0.074904	0.090057	mRNA	P.aeruginosa	P.aeruginosa_stat
NC_002516.2	4780070	4780071	-	4780071	rpoB	protein_coding	PA4270	A	CUUAC	129	115	0.18828	0.45171	0.319995	mRNA	P.aeruginosa	P.aeruginosa_stat
NC_002516.2	4780088	4780089	-	4780089	rpoB	protein_coding	PA4270	A	ACUCC	151	125	0.31543	0.12894	0.222185	mRNA	P.aeruginosa	P.aeruginosa_stat
NC_002516.2	4781060	4781061	-	4781061	rplL	protein_coding	PA4271	A	GCUGC	291	325	0.22391	0.38716	0.305535	mRNA	P.aeruginosa	P.aeruginosa_stat
NC_002516.2	4782242	4782243	-	4782243	rplA	protein_coding	PA4273	A	ACUCC	198	212	0.081031	0.21283	0.1469305	mRNA	P.aeruginosa	P.aeruginosa_stat
NC_002516.2	4782309	4782310	-	4782310	rplA	protein_coding	PA4273	A	CGUCG	357	381	0.023459	0.068112	0.0457855	mRNA	P.aeruginosa	P.aeruginosa_stat
NC_002516.2	4782396	4782397	-	4782397	rplA	protein_coding	PA4273	A	GGUGG	399	348	0.013208	0.04213	0.027669	mRNA	P.aeruginosa	P.aeruginosa_stat
NC_002516.2	4783050	4783051	-	4783051	rplK	protein_coding	PA4274	A	CGUCG	493	489	0.032626	0.041672	0.037149	mRNA	P.aeruginosa	P.aeruginosa_stat
NC_002516.2	4785511	4785512	-	4785512	tufB	protein_coding	PA4277	A	UCUCC	360	367	0.037498	0.055501	0.0464995	mRNA	P.aeruginosa	P.aeruginosa_stat
NC_002516.2	4829546	4829547	-	4829547	rcpA	protein_coding	PA4304	A	GCUUU	190	121	0.050042	0.20245	0.126246	mRNA	P.aeruginosa	P.aeruginosa_stat
NC_002516.2	4829711	4829712	-	4829712	rcpC	protein_coding	PA4305	A	GCUCC	227	153	0.097621	0.082254	0.0899375	mRNA	P.aeruginosa	P.aeruginosa_stat
NC_002516.2	4880498	4880499	-	4880499	PA4352	protein_coding	PA4352	A	CGUCG	306	304	0.028058	0.097696	0.062877	mRNA	P.aeruginosa	P.aeruginosa_stat
NC_002516.2	4880540	4880541	-	4880541	PA4352	protein_coding	PA4352	A	CGUCG	339	254	0.12203	0.032626	0.077328	mRNA	P.aeruginosa	P.aeruginosa_stat
NC_002516.2	4880724	4880725	-	4880725	PA4352	protein_coding	PA4352	A	CCUCG	453	423	0.087537	0.042705	0.065121	mRNA	P.aeruginosa	P.aeruginosa_stat
NC_002516.2	4881144	4881145	-	4881145	PA4352	protein_coding	PA4352	A	CCUCG	404	327	0.12931	0.1157	0.122505	mRNA	P.aeruginosa	P.aeruginosa_stat
NC_002516.2	4881147	4881148	-	4881148	PA4352	protein_coding	PA4352	A	UGUCC	399	324	0.24873	0.099138	0.173934	mRNA	P.aeruginosa	P.aeruginosa_stat
NC_002516.2	4915628	4915629	-	4915629	groEL	protein_coding	PA4385	A	GGUCA	463	455	0.00511	0.049378	0.027244	mRNA	P.aeruginosa	P.aeruginosa_stat
NC_002516.2	4915730	4915731	-	4915731	groEL	protein_coding	PA4385	A	AGUGG	536	551	0.041896	0.068249	0.0550725	mRNA	P.aeruginosa	P.aeruginosa_stat
NC_002516.2	4915811	4915812	-	4915812	groEL	protein_coding	PA4385	A	CGUCG	467	498	0.055021	0.032626	0.0438235	mRNA	P.aeruginosa	P.aeruginosa_stat
NC_002516.2	4916275	4916276	-	4916276	groEL	protein_coding	PA4385	A	GAUCG	626	560	0.0054946	0.052962	0.0292283	mRNA	P.aeruginosa	P.aeruginosa_stat
NC_002516.2	4916384	4916385	-	4916385	groEL	protein_coding	PA4385	A	GCUGC	557	458	0.15621	0.14571	0.15096	mRNA	P.aeruginosa	P.aeruginosa_stat
NC_002516.2	4916540	4916541	-	4916541	groEL	protein_coding	PA4385	A	GUUCG	472	410	0.052902	0.030219	0.0415605	mRNA	P.aeruginosa	P.aeruginosa_stat
NC_002516.2	4916583	4916584	-	4916584	groEL	protein_coding	PA4385	A	GCUCG	553	481	0.077075	0.054397	0.065736	mRNA	P.aeruginosa	P.aeruginosa_stat
NC_002516.2	4916732	4916733	-	4916733	groEL	protein_coding	PA4385	A	GCUGA	575	479	0.083927	0.029406	0.0566665	mRNA	P.aeruginosa	P.aeruginosa_stat
NC_002516.2	4916744	4916745	-	4916745	groEL	protein_coding	PA4385	A	UAUCG	590	485	0.083992	0.10101	0.092501	mRNA	P.aeruginosa	P.aeruginosa_stat
NC_002516.2	4916746	4916747	-	4916747	groEL	protein_coding	PA4385	A	GCUAU	584	482	0.063531	0.11261	0.0880705	mRNA	P.aeruginosa	P.aeruginosa_stat
NC_002516.2	4916986	4916987	-	4916987	groEL	protein_coding	PA4385	A	GCUCC	545	537	0.027354	0.034035	0.0306945	mRNA	P.aeruginosa	P.aeruginosa_stat
NC_002516.2	4917007	4917008	-	4917008	groEL	protein_coding	PA4385	A	GUUCU	704	648	0.029502	0.035902	0.032702	mRNA	P.aeruginosa	P.aeruginosa_stat
NC_002516.2	4917214	4917215	-	4917215	groES	protein_coding	PA4386	A	GGUGA	629	494	0.022893	0.022893	0.022893	mRNA	P.aeruginosa	P.aeruginosa_stat
NC_002516.2	4917257	4917258	-	4917258	groES	protein_coding	PA4386	A	ACUCC	462	414	0.1513	0.037495	0.0943975	mRNA	P.aeruginosa	P.aeruginosa_stat
NC_002516.2	4917453	4917454	-	4917454	groES	protein_coding	PA4386	A	CCUCU	417	360	0.065075	0.059624	0.0623495	mRNA	P.aeruginosa	P.aeruginosa_stat
NC_002516.2	4940430	4940431	-	4940431	ftsZ	protein_coding	PA4407	A	GGUGU	291	276	0.0039191	0.040556	0.02223755	mRNA	P.aeruginosa	P.aeruginosa_stat
NC_002516.2	4956672	4956673	-	4956673	PA4422	protein_coding	PA4422	A	GCUGU	1404	1407	0.041148	0.11568	0.078414	mRNA	P.aeruginosa	P.aeruginosa_stat
NC_002516.2	4962494	4962495	-	4962495	PA4429	protein_coding	PA4429	A	ACUCA	201	211	0.124	0.16877	0.146385	mRNA	P.aeruginosa	P.aeruginosa_stat
NC_002516.2	4963367	4963368	-	4963368	PA4430	protein_coding	PA4430	A	CCUCC	254	229	0.13449	0.11283	0.12366	mRNA	P.aeruginosa	P.aeruginosa_stat
NC_002516.2	4963667	4963668	-	4963668	PA4430	protein_coding	PA4430	A	GGUCG	166	155	0.052998	0.16708	0.110039	mRNA	P.aeruginosa	P.aeruginosa_stat
NC_002516.2	4963737	4963738	-	4963738	PA4430	protein_coding	PA4430	A	UCUCC	132	108	0.15118	0.066076	0.108628	mRNA	P.aeruginosa	P.aeruginosa_stat
NC_002516.2	4964775	4964776	-	4964776	PA4431	protein_coding	PA4431	A	GGUGC	178	209	0.10939	0.031171	0.0702805	mRNA	P.aeruginosa	P.aeruginosa_stat
NC_002516.2	5030215	5030216	-	5030216	roxS	protein_coding	PA4494	A	AGUCG	344	364	0.14478	0.1205	0.13264	mRNA	P.aeruginosa	P.aeruginosa_stat
NC_002516.2	5069359	5069360	-	5069360	pilA	protein_coding	PA4525	A	UGUCG	217	226	0.13752	0.044167	0.0908435	mRNA	P.aeruginosa	P.aeruginosa_stat
NC_002516.2	5116226	5116227	-	5116227	rpmA	protein_coding	PA4567	A	CUUGG	457	385	0.054612	0.058355	0.0564835	mRNA	P.aeruginosa	P.aeruginosa_stat
NC_002516.2	5116550	5116551	-	5116551	rplU	protein_coding	PA4568	A	ACUCG	193	148	0.14735	0.081389	0.1143695	mRNA	P.aeruginosa	P.aeruginosa_stat
NC_002516.2	5147442	5147443	-	5147443	PA4595	protein_coding	PA4595	A	ACUCC	175	122	0.24975	0.12894	0.189345	mRNA	P.aeruginosa	P.aeruginosa_stat
NC_002516.2	5164409	5164410	-	5164410	PA4606	protein_coding	PA4606	A	CCUCA	139	120	0.15503	0.028464	0.091747	mRNA	P.aeruginosa	P.aeruginosa_stat
NC_002516.2	5322588	5322589	-	5322589	PA4738	protein_coding	PA4738	A	GGUCG	293	227	0.02943	0.09771	0.06357	mRNA	P.aeruginosa	P.aeruginosa_stat
NC_002516.2	5322823	5322824	-	5322824	PA4739	protein_coding	PA4739	A	GAUCG	393	280	0.021707	0.10184	0.0617735	mRNA	P.aeruginosa	P.aeruginosa_stat
NC_002516.2	5347652	5347653	-	5347653	dnaK	protein_coding	PA4761	A	UCUCG	233	212	0.086067	0.11364	0.0998535	mRNA	P.aeruginosa	P.aeruginosa_stat
NC_002516.2	5347716	5347717	-	5347717	dnaK	protein_coding	PA4761	A	GCUCC	327	293	0.066542	0.043943	0.0552425	mRNA	P.aeruginosa	P.aeruginosa_stat
NC_002516.2	5348041	5348042	-	5348042	dnaK	protein_coding	PA4761	A	CUUCG	228	202	0.12454	0.1394	0.13197	mRNA	P.aeruginosa	P.aeruginosa_stat
NC_002516.2	5348491	5348492	-	5348492	dnaK	protein_coding	PA4761	A	GAUCG	280	316	0.016348	0.13386	0.075104	mRNA	P.aeruginosa	P.aeruginosa_stat
NC_002516.2	5521698	5521699	-	5521699	azu	protein_coding	PA4922	A	ACUCC	1634	1327	0.17963	0.097498	0.138564	mRNA	P.aeruginosa	P.aeruginosa_stat
NC_002516.2	5521790	5521791	-	5521791	azu	protein_coding	PA4922	A	GAUCG	1946	1604	0.10184	0.11577	0.108805	mRNA	P.aeruginosa	P.aeruginosa_stat
NC_002516.2	5521854	5521855	-	5521855	azu	protein_coding	PA4922	A	CUUCC	1680	1427	0.22283	0.076729	0.1497795	mRNA	P.aeruginosa	P.aeruginosa_stat
NC_002516.2	5522040	5522041	-	5522041	azu	protein_coding	PA4922	A	GCUCG	1943	1698	0.071487	0.048589	0.060038	mRNA	P.aeruginosa	P.aeruginosa_stat
NC_002516.2	5522096	5522097	-	5522097	azu	protein_coding	PA4922	A	ACUCG	2228	1848	0.05754	0.05754	0.05754	mRNA	P.aeruginosa	P.aeruginosa_stat
NC_002516.2	5522201	5522202	-	5522202	azu	protein_coding	PA4922	A	GUUCG	1536	1199	0.062413	0.016938	0.0396755	mRNA	P.aeruginosa	P.aeruginosa_stat
NC_002516.2	5535939	5535940	-	5535940	rplI	protein_coding	PA4932	A	GCUGC	241	209	0.25861	0.41652	0.337565	mRNA	P.aeruginosa	P.aeruginosa_stat
NC_002516.2	5536200	5536201	-	5536201	PA4933	protein_coding	PA4933	A	AUUUU	325	247	0.089525	0.10177	0.0956475	mRNA	P.aeruginosa	P.aeruginosa_stat
NC_002516.2	5700727	5700728	-	5700728	PA5059	protein_coding	PA5059	A	ACUCG	708	550	0.07552	0.03898	0.05725	mRNA	P.aeruginosa	P.aeruginosa_stat
NC_002516.2	5701371	5701372	-	5701372	phaF	protein_coding	PA5060	A	UCUCG	913	812	0.073868	0.065603	0.0697355	mRNA	P.aeruginosa	P.aeruginosa_stat
NC_002516.2	5701409	5701410	-	5701410	phaF	protein_coding	PA5060	A	GCUCG	890	678	0.036801	0.054397	0.045599	mRNA	P.aeruginosa	P.aeruginosa_stat
NC_002516.2	5701432	5701433	-	5701433	phaF	protein_coding	PA5060	A	CGUGC	790	663	0.033769	0.0076196	0.0206943	mRNA	P.aeruginosa	P.aeruginosa_stat
NC_002516.2	5701713	5701714	-	5701714	PA5061	protein_coding	PA5061	A	UGUCG	348	314	0.047728	0.018733	0.0332305	mRNA	P.aeruginosa	P.aeruginosa_stat
NC_002516.2	5743236	5743237	-	5743237	hutU	protein_coding	PA5100	A	GAUCG	180	120	0.18092	0.15573	0.168325	mRNA	P.aeruginosa	P.aeruginosa_stat
NC_002516.2	5743815	5743816	-	5743816	hutU	protein_coding	PA5100	A	GUUCC	246	155	0.06166	0.14622	0.10394	mRNA	P.aeruginosa	P.aeruginosa_stat
NC_002516.2	5755225	5755226	-	5755226	estA	protein_coding	PA5112	A	CCUGC	142	104	0.1997	0.094951	0.1473255	mRNA	P.aeruginosa	P.aeruginosa_stat
NC_002516.2	5830331	5830332	-	5830332	PA5178	protein_coding	PA5178	A	GGUCC	623	534	0.023942	0.04705	0.035496	mRNA	P.aeruginosa	P.aeruginosa_stat
NC_002516.2	5830466	5830467	-	5830467	PA5178	protein_coding	PA5178	A	CUUCG	650	580	0.081681	0.048545	0.065113	mRNA	P.aeruginosa	P.aeruginosa_stat
NC_002516.2	5830480	5830481	-	5830481	PA5178	protein_coding	PA5178	A	GCUCC	687	612	0.0069344	0.034035	0.0204847	mRNA	P.aeruginosa	P.aeruginosa_stat
NC_002516.2	5830515	5830516	-	5830516	PA5178	protein_coding	PA5178	A	CCUCG	680	611	0.010944	0.047848	0.029396	mRNA	P.aeruginosa	P.aeruginosa_stat
NC_002516.2	5830518	5830519	-	5830519	PA5178	protein_coding	PA5178	A	UCUCC	682	618	0.044757	0.019004	0.0318805	mRNA	P.aeruginosa	P.aeruginosa_stat
NC_002516.2	5915129	5915130	-	5915130	algP	protein_coding	PA5253	A	ACUCC	510	513	0.097498	0.028355	0.0629265	mRNA	P.aeruginosa	P.aeruginosa_stat
NC_002516.2	5915150	5915151	-	5915151	algP	protein_coding	PA5253	A	CCUGC	465	460	0.074933	0.0056198	0.0402764	mRNA	P.aeruginosa	P.aeruginosa_stat
NC_002516.2	5915153	5915154	-	5915154	algP	protein_coding	PA5253	A	GCUCC	468	456	0.0034754	0.047215	0.0253452	mRNA	P.aeruginosa	P.aeruginosa_stat
NC_002516.2	5915376	5915377	-	5915377	algP	protein_coding	PA5253	A	UGUCG	628	435	0.085742	0.10235	0.094046	mRNA	P.aeruginosa	P.aeruginosa_stat
NC_002516.2	5922861	5922862	-	5922862	algR	protein_coding	PA5261	A	AGUGC	143	125	0.23185	0.046466	0.139158	mRNA	P.aeruginosa	P.aeruginosa_stat
NC_002516.2	5982078	5982079	-	5982079	PA5312	protein_coding	PA5312	A	CUUCC	161	171	0.021332	0.32469	0.173011	mRNA	P.aeruginosa	P.aeruginosa_stat
NC_002516.2	5982368	5982369	-	5982369	PA5312	protein_coding	PA5312	A	UCUCG	176	138	0.15818	0.11748	0.13783	mRNA	P.aeruginosa	P.aeruginosa_stat
NC_002516.2	5983493	5983494	-	5983494	PA5312	protein_coding	PA5312	A	CCUCC	157	195	0.073247	0.090477	0.081862	mRNA	P.aeruginosa	P.aeruginosa_stat
NC_002516.2	6017350	6017351	-	6017351	PA5348	protein_coding	PA5348	A	GUUCU	463	384	0.039082	0.029502	0.034292	mRNA	P.aeruginosa	P.aeruginosa_stat
NC_002516.2	6183542	6183543	-	6183543	PA5492	protein_coding	PA5492	A	GCUCG	1261	886	0.17397	0.21877	0.19637	mRNA	P.aeruginosa	P.aeruginosa_stat
NC_002516.2	6183556	6183557	-	6183557	PA5492	protein_coding	PA5492	A	CCUCC	1396	1006	0.031396	0.058571	0.0449835	mRNA	P.aeruginosa	P.aeruginosa_stat
NC_002516.2	6188529	6188530	-	6188530	nrdJb	protein_coding	PA5496	A	GUUUU	156	136	0.19755	0.028822	0.113186	mRNA	P.aeruginosa	P.aeruginosa_stat
NC_002516.2	6189046	6189047	-	6189047	nrdJa	protein_coding	PA5497	A	GUUCC	146	155	0.1035	0.12165	0.112575	mRNA	P.aeruginosa	P.aeruginosa_stat
NC_002516.2	6225921	6225922	-	6225922	tonB1	protein_coding	PA5531	A	UGUCG	362	292	0.047728	0.033378	0.040553	mRNA	P.aeruginosa	P.aeruginosa_stat
NC_002516.2	6225932	6225933	-	6225933	tonB1	protein_coding	PA5531	A	GGUCG	397	305	0.066741	0.089015	0.077878	mRNA	P.aeruginosa	P.aeruginosa_stat
NC_002516.2	6239473	6239474	-	6239474	PA5546	protein_coding	PA5546	A	CCUGG	161	171	0.10712	0.01898	0.06305	mRNA	P.aeruginosa	P.aeruginosa_stat
NC_002516.2	6248478	6248479	-	6248479	atpD	protein_coding	PA5554	A	GCUCG	326	331	0.03082	0.098904	0.064862	mRNA	P.aeruginosa	P.aeruginosa_stat
NC_002516.2	6248494	6248495	-	6248495	atpD	protein_coding	PA5554	A	GCUGC	328	341	0.065569	0.19606	0.1308145	mRNA	P.aeruginosa	P.aeruginosa_stat
NC_002516.2	6248636	6248637	-	6248637	atpD	protein_coding	PA5554	A	CCUCU	284	279	0.017494	0.096999	0.0572465	mRNA	P.aeruginosa	P.aeruginosa_stat
NC_002516.2	6250626	6250627	-	6250627	atpA	protein_coding	PA5556	A	CAUCG	465	402	0.26032	0.24362	0.25197	mRNA	P.aeruginosa	P.aeruginosa_stat
NC_002516.2	6250875	6250876	-	6250876	atpA	protein_coding	PA5556	A	GCUGG	309	295	0.10396	0.030102	0.067031	mRNA	P.aeruginosa	P.aeruginosa_stat
NC_002516.2	6250969	6250970	-	6250970	atpA	protein_coding	PA5556	A	UGUCC	330	249	0.073781	0.18998	0.1318805	mRNA	P.aeruginosa	P.aeruginosa_stat
NC_002516.2	6251003	6251004	-	6251004	atpA	protein_coding	PA5556	A	GGUGG	336	284	0.054644	0.0099264	0.0322852	mRNA	P.aeruginosa	P.aeruginosa_stat
NC_002516.2	6251053	6251054	-	6251054	atpA	protein_coding	PA5556	A	ACUCG	384	351	0.10427	0.013279	0.0587745	mRNA	P.aeruginosa	P.aeruginosa_stat
NC_002516.2	6251148	6251149	-	6251149	atpA	protein_coding	PA5556	A	CAUCG	561	510	0.22622	0.079827	0.1530235	mRNA	P.aeruginosa	P.aeruginosa_stat
NC_002516.2	6251416	6251417	-	6251417	atpA	protein_coding	PA5556	A	ACUCC	539	426	0.089329	0.11346	0.1013945	mRNA	P.aeruginosa	P.aeruginosa_stat
NC_002516.2	6251738	6251739	-	6251739	atpA	protein_coding	PA5556	A	GCUCC	330	353	0.037353	0.063357	0.050355	mRNA	P.aeruginosa	P.aeruginosa_stat
NC_002516.2	6252290	6252291	-	6252291	atpH	protein_coding	PA5557	A	AGUCG	436	380	0.01027	0.17542	0.092845	mRNA	P.aeruginosa	P.aeruginosa_stat
NC_002516.2	6252376	6252377	-	6252377	atpH	protein_coding	PA5557	A	AGUCG	365	395	0.13682	0.12873	0.132775	mRNA	P.aeruginosa	P.aeruginosa_stat
NC_002516.2	6252668	6252669	-	6252669	atpH	protein_coding	PA5557	A	CGUCC	481	405	0.071934	0.10836	0.090147	mRNA	P.aeruginosa	P.aeruginosa_stat
NC_002516.2	6252762	6252763	-	6252763	atpF	protein_coding	PA5558	A	CUUCG	364	393	0.089699	0.031308	0.0605035	mRNA	P.aeruginosa	P.aeruginosa_stat
NC_002516.2	6253096	6253097	-	6253097	atpF	protein_coding	PA5558	A	CCUCC	481	530	0.028314	0.0556	0.041957	mRNA	P.aeruginosa	P.aeruginosa_stat
NC_002516.2	6253136	6253137	-	6253137	atpF	protein_coding	PA5558	A	GUUCU	533	501	0.032709	0.023047	0.027878	mRNA	P.aeruginosa	P.aeruginosa_stat
NC_002516.2	6253331	6253332	-	6253332	atpE	protein_coding	PA5559	A	CAUCG	566	480	0.02802	0.26032	0.14417	mRNA	P.aeruginosa	P.aeruginosa_stat
NC_002516.2	6253375	6253376	-	6253376	atpE	protein_coding	PA5559	A	GCUCG	582	486	0.036801	0.065845	0.051323	mRNA	P.aeruginosa	P.aeruginosa_stat
NC_002516.2	6253463	6253464	-	6253464	atpE	protein_coding	PA5559	A	UAUCG	733	696	0.11748	0.14124	0.12936	mRNA	P.aeruginosa	P.aeruginosa_stat
NZ_CP034551.1	121204	121205	+	121205	EJ379_RS00645	protein_coding	EJ379_RS00645	T	CUUCC	956	3733	0.25967	0.44471	0.35219	mRNA	B.cereus	B.cereus_exp
NZ_CP034551.1	121401	121402	+	121402	rpsL	protein_coding	EJ379_RS00650	T	UCUCU	323	3293	0.18209	0.099421	0.1407555	mRNA	B.cereus	B.cereus_exp
NZ_CP034551.1	122750	122751	+	122751	fusA	protein_coding	EJ379_RS00660	T	GGUGU	245	2419	0.098111	0.017541	0.057826	mRNA	B.cereus	B.cereus_exp
NZ_CP034551.1	328051	328052	+	328052	gatA	protein_coding	EJ379_RS01815	T	GUUCC	22	117	0.63406	0.099802	0.366931	mRNA	B.cereus	B.cereus_exp
NZ_CP034551.1	1885196	1885197	+	1885197	cydD	protein_coding	EJ379_RS09880	T	CGUUU	24	40	0.70411	0.49814	0.601125	mRNA	B.cereus	B.cereus_exp
NZ_CP034551.1	3908342	3908343	-	3908343	rpmF	protein_coding	EJ379_RS20050	A	CAUUU	122	610	0.86594	0.82	0.84297	mRNA	B.cereus	B.cereus_exp
NZ_CP034551.1	4021207	4021208	-	4021208	ptsP	protein_coding	EJ379_RS20695	A	UCUCA	41	302	0.37173	0.40051	0.38612	mRNA	B.cereus	B.cereus_exp
NZ_CP034551.1	4221008	4221009	-	4221009	sodA	protein_coding	EJ379_RS21870	A	GUUGG	72	605	0.26921	0.0080315	0.13862075	mRNA	B.cereus	B.cereus_exp
NZ_CP034551.1	4802871	4802872	-	4802872	EJ379_RS24880	protein_coding	EJ379_RS24880	A	CUUCU	64	494	0.14243	0.22953	0.18598	mRNA	B.cereus	B.cereus_exp
NZ_CP034551.1	4899280	4899281	-	4899281	gcvH	protein_coding	EJ379_RS25490	A	ACUUU	38	382	0.65815	0.014649	0.3363995	mRNA	B.cereus	B.cereus_exp
NZ_CP034551.1	4987067	4987068	-	4987068	rplK	protein_coding	EJ379_RS25935	A	GCUCC	85	892	0.20939	0.0034754	0.1064327	mRNA	B.cereus	B.cereus_exp
NZ_CP034551.1	5225585	5225586	-	5225586	atpF	protein_coding	EJ379_RS27135	A	CGUGG	58	601	0.27572	0.004638	0.140179	mRNA	B.cereus	B.cereus_exp
NZ_CP034551.1	5225767	5225768	-	5225768	atpE	protein_coding	EJ379_RS27140	A	ACUUU	135	934	0.31455	0.37489	0.34472	mRNA	B.cereus	B.cereus_exp
NZ_CP034551.1	69907	69908	+	69908	ftsH	protein_coding	EJ379_RS00375	T	GGUGG	37	426	0.15871	0.04213	0.10042	mRNA	B.cereus	B.cereus_exp
NZ_CP034551.1	110433	110434	+	110434	rplK	protein_coding	EJ379_RS00610	T	GCUGU	445	4414	0.097943	0.0070552	0.0524991	mRNA	B.cereus	B.cereus_exp
NZ_CP034551.1	121618	121619	+	121619	rpsL	protein_coding	EJ379_RS00650	T	GUUCG	438	5028	0.071801	0.0034182	0.0376096	mRNA	B.cereus	B.cereus_exp
NZ_CP034551.1	123146	123147	+	123147	fusA	protein_coding	EJ379_RS00660	T	GGUAU	504	2838	0.096687	0.0093083	0.05299765	mRNA	B.cereus	B.cereus_exp
NZ_CP034551.1	123194	123195	+	123195	fusA	protein_coding	EJ379_RS00660	T	GUUCU	288	2532	0.10571	0.0033361	0.05452305	mRNA	B.cereus	B.cereus_exp
NZ_CP034551.1	123545	123546	+	123546	fusA	protein_coding	EJ379_RS00660	T	GCUGU	419	3499	0.085797	0.01403	0.0499135	mRNA	B.cereus	B.cereus_exp
NZ_CP034551.1	123845	123846	+	123846	fusA	protein_coding	EJ379_RS00660	T	GCUCC	458	4411	0.047215	0.010377	0.028796	mRNA	B.cereus	B.cereus_exp
NZ_CP034551.1	124007	124008	+	124008	fusA	protein_coding	EJ379_RS00660	T	GGUGU	516	3997	0.0058741	0.048134	0.02700405	mRNA	B.cereus	B.cereus_exp
NZ_CP034551.1	124319	124320	+	124320	fusA	protein_coding	EJ379_RS00660	T	GCUCG	476	3388	0.071487	0.012514	0.0420005	mRNA	B.cereus	B.cereus_exp
NZ_CP034551.1	125132	125133	+	125133	tuf	protein_coding	EJ379_RS00665	T	GUUCU	617	5432	0.057872	0.0033361	0.03060405	mRNA	B.cereus	B.cereus_exp
NZ_CP034551.1	126992	126993	+	126993	rplC	protein_coding	EJ379_RS00680	T	GCUCC	232	2513	0.12152	0.010377	0.0659485	mRNA	B.cereus	B.cereus_exp
NZ_CP034551.1	127686	127687	+	127687	rplD	protein_coding	EJ379_RS00685	T	UCUGU	544	4313	0.034241	0.024135	0.029188	mRNA	B.cereus	B.cereus_exp
NZ_CP034551.1	128886	128887	+	128887	rplB	protein_coding	EJ379_RS00695	T	UCUCC	336	4114	0.06257	0.0076644	0.0351172	mRNA	B.cereus	B.cereus_exp
NZ_CP034551.1	129138	129139	+	129139	rpsS	protein_coding	EJ379_RS00700	T	UCUCG	365	3548	0.090081	0.0045828	0.0473319	mRNA	B.cereus	B.cereus_exp
NZ_CP034551.1	130485	130486	+	130486	rplP	protein_coding	EJ379_RS00715	T	GCUCG	389	3419	0.098904	0.042724	0.070814	mRNA	B.cereus	B.cereus_exp
NZ_CP034551.1	131178	131179	+	131179	rpsQ	protein_coding	EJ379_RS00725	T	ACUCG	554	4417	0.11536	0.0066763	0.06101815	mRNA	B.cereus	B.cereus_exp
NZ_CP034551.1	132856	132857	+	132857	rpsH	protein_coding	EJ379_RS00750	T	ACUCG	471	3991	0.10984	0.098637	0.1042385	mRNA	B.cereus	B.cereus_exp
NZ_CP034551.1	137193	137194	+	137194	EJ379_RS00785	protein_coding	EJ379_RS00785	T	UGUGG	311	2817	0.017622	0.041604	0.029613	mRNA	B.cereus	B.cereus_exp
NZ_CP034551.1	138513	138514	+	138514	rpmJ	protein_coding	EJ379_RS00800	T	CGUGG	383	2254	0.034282	0.036527	0.0354045	mRNA	B.cereus	B.cereus_exp
NZ_CP034551.1	1018539	1018540	+	1018540	glpD	protein_coding	EJ379_RS05315	T	GCUCU	27	172	0.22504	0.10495	0.164995	mRNA	B.cereus	B.cereus_exp
NZ_CP034551.1	4598604	4598605	+	4598605	rpsD	protein_coding	EJ379_RS23775	T	CGUCG	258	2273	0.16065	0.0094782	0.0850641	mRNA	B.cereus	B.cereus_exp
NZ_CP034551.1	4598849	4598850	+	4598850	rpsD	protein_coding	EJ379_RS23775	T	GUUAA	261	2061	0.043584	0.055183	0.0493835	mRNA	B.cereus	B.cereus_exp
NZ_CP034551.1	3506756	3506757	-	3506757	cspB	protein_coding	EJ379_RS18105	A	UAUCC	434	1770	0.45396	0.058619	0.2562895	mRNA	B.cereus	B.cereus_exp
NZ_CP034551.1	3506950	3506951	-	3506951	cspB	protein_coding	EJ379_RS18105	A	UCUCC	577	1821	0.033839	0.051939	0.042889	mRNA	B.cereus	B.cereus_exp
NZ_CP034551.1	3506983	3506984	-	3506984	EJ379_RS18110	protein_coding	EJ379_RS18110	A	GCUGU	541	1911	0.091902	0.060704	0.076303	mRNA	B.cereus	B.cereus_exp
NZ_CP034551.1	3805417	3805418	-	3805418	codY	protein_coding	EJ379_RS19560	A	ACUCU	42	333	0.20571	0.082922	0.144316	mRNA	B.cereus	B.cereus_exp
NZ_CP034551.1	3828897	3828898	-	3828898	fabG	protein_coding	EJ379_RS19675	A	GUUGU	32	340	0.19406	0.079571	0.1368155	mRNA	B.cereus	B.cereus_exp
NZ_CP034551.1	3888634	3888635	-	3888635	ftsA	protein_coding	EJ379_RS19970	A	AGUAA	24	246	0.53181	0.29214	0.411975	mRNA	B.cereus	B.cereus_exp
NZ_CP034551.1	3908197	3908198	-	3908198	rpmF	protein_coding	EJ379_RS20050	A	CUUCU	245	858	0.11155	0.1294	0.120475	mRNA	B.cereus	B.cereus_exp
NZ_CP034551.1	3947561	3947562	-	3947562	lpdA	protein_coding	EJ379_RS20290	A	GCUGG	132	979	0.19253	0.0051156	0.0988228	mRNA	B.cereus	B.cereus_exp
NZ_CP034551.1	3950197	3950198	-	3950198	pdhB	protein_coding	EJ379_RS20300	A	UCUCC	114	1233	0.14811	0.0038427	0.07597635	mRNA	B.cereus	B.cereus_exp
NZ_CP034551.1	4028252	4028253	-	4028253	EJ379_RS20720	protein_coding	EJ379_RS20720	A	GUUCG	32	201	0.18367	0.093243	0.1384565	mRNA	B.cereus	B.cereus_exp
NZ_CP034551.1	4146467	4146468	-	4146468	EJ379_RS21395	protein_coding	EJ379_RS21395	A	GGUGU	91	698	0.040556	0.02526	0.032908	mRNA	B.cereus	B.cereus_exp
NZ_CP034551.1	4379609	4379610	-	4379610	rpmA	protein_coding	EJ379_RS28510	A	GGUCG	338	3664	0.066741	0.014876	0.0408085	mRNA	B.cereus	B.cereus_exp
NZ_CP034551.1	4380259	4380260	-	4380260	rplU	protein_coding	EJ379_RS22700	A	GGUCG	258	2107	0.071258	0.057611	0.0644345	mRNA	B.cereus	B.cereus_exp
NZ_CP034551.1	4380301	4380302	-	4380302	rplU	protein_coding	EJ379_RS22700	A	GUUGU	370	3497	0.014472	0.035664	0.025068	mRNA	B.cereus	B.cereus_exp
NZ_CP034551.1	4547676	4547677	-	4547677	pyk	protein_coding	EJ379_RS23495	A	GGUGU	44	355	0.083513	0.031017	0.057265	mRNA	B.cereus	B.cereus_exp
NZ_CP034551.1	4547711	4547712	-	4547712	pyk	protein_coding	EJ379_RS23495	A	AGUUU	52	431	0.2884	0.20175	0.245075	mRNA	B.cereus	B.cereus_exp
NZ_CP034551.1	4802984	4802985	-	4802985	EJ379_RS24880	protein_coding	EJ379_RS24880	A	CUUGA	66	411	0.085908	0.033723	0.0598155	mRNA	B.cereus	B.cereus_exp
NZ_CP034551.1	5041935	5041936	-	5041936	EJ379_RS26235	protein_coding	EJ379_RS26235	A	UUUUU	46	286	0.25298	0.13559	0.194285	mRNA	B.cereus	B.cereus_exp
NZ_CP034551.1	5043879	5043880	-	5043880	gpmI	protein_coding	EJ379_RS26245	A	GUUGC	99	544	0.18509	0.052905	0.1189975	mRNA	B.cereus	B.cereus_exp
NZ_CP034551.1	5045323	5045324	-	5045324	tpiA	protein_coding	EJ379_RS26250	A	GCUAU	90	468	0.049429	0.058866	0.0541475	mRNA	B.cereus	B.cereus_exp
NZ_CP034551.1	5221642	5221643	-	5221643	atpD	protein_coding	EJ379_RS27115	A	GUUGU	77	609	0.086094	0.12401	0.105052	mRNA	B.cereus	B.cereus_exp
NZ_CP034551.1	5402302	5402303	-	5402303	rpsR	protein_coding	EJ379_RS27965	A	ACUCG	304	2692	0.07552	0.12624	0.10088	mRNA	B.cereus	B.cereus_exp
NZ_CP034551.1	5402858	5402859	-	5402859	ssb	protein_coding	EJ379_RS27970	A	UGUCG	363	3507	0.075579	0.0037855	0.03968225	mRNA	B.cereus	B.cereus_exp
NZ_CP034551.1	19229	19230	+	19230	pdxT	protein_coding	EJ379_RS00080	T	AGUCU	589	50	0.005157	0.41749	0.2113235	mRNA	B.cereus	B.cereus_stat
NZ_CP034551.1	103549	103550	+	103550	gltX	protein_coding	EJ379_RS00560	T	GUUGU	648	40	0.16286	0.15994	0.1614	mRNA	B.cereus	B.cereus_stat
NZ_CP034551.1	121204	121205	+	121205	EJ379_RS00645	protein_coding	EJ379_RS00645	T	CUUCC	2720	254	0.47996	0.52412	0.50204	mRNA	B.cereus	B.cereus_stat
NZ_CP034551.1	322961	322962	+	322962	EJ379_RS01780	protein_coding	EJ379_RS01780	T	GGUUU	807	105	0.32579	0.34767	0.33673	mRNA	B.cereus	B.cereus_stat
NZ_CP034551.1	1317472	1317473	+	1317473	EJ379_RS28575	protein_coding	EJ379_RS28575	T	GCUUU	940	89	0.016731	0.31887	0.1678005	mRNA	B.cereus	B.cereus_stat
NZ_CP034551.1	1474568	1474569	+	1474569	EJ379_RS07700	protein_coding	EJ379_RS07700	T	GUUGU	951	63	0.13921	0.44666	0.292935	mRNA	B.cereus	B.cereus_stat
NZ_CP034551.1	1516438	1516439	+	1516439	pbuX	protein_coding	EJ379_RS07955	T	GUUCC	180	17	0.25023	0.21141	0.23082	mRNA	B.cereus	B.cereus_stat
NZ_CP034551.1	1872587	1872588	+	1872588	EJ379_RS09815	protein_coding	EJ379_RS09815	T	GUUGU	419	38	0.30324	0.41508	0.35916	mRNA	B.cereus	B.cereus_stat
NZ_CP034551.1	1923420	1923421	+	1923421	EJ379_RS10050	protein_coding	EJ379_RS10050	T	GUUCG	213	15	0.58239	0.47031	0.52635	mRNA	B.cereus	B.cereus_stat
NZ_CP034551.1	2099832	2099833	+	2099833	EJ379_RS11020	protein_coding	EJ379_RS11020	T	GUUGA	600	33	0.085754	0.46985	0.277802	mRNA	B.cereus	B.cereus_stat
NZ_CP034551.1	2508092	2508093	+	2508093	lysS	protein_coding	EJ379_RS12980	T	ACUCU	1082	72	0.27446	0.32051	0.297485	mRNA	B.cereus	B.cereus_stat
NZ_CP034551.1	367376	367377	-	367377	EJ379_RS01990	protein_coding	EJ379_RS01990	A	UCUCU	450	45	0.24603	0.16246	0.204245	mRNA	B.cereus	B.cereus_stat
NZ_CP034551.1	3030005	3030006	-	3030006	EJ379_RS15740	protein_coding	EJ379_RS15740	A	UAUGC	142	17	0.26596	0.45875	0.362355	mRNA	B.cereus	B.cereus_stat
NZ_CP034551.1	3319683	3319684	-	3319684	EJ379_RS17175	protein_coding	EJ379_RS17175	A	GUUCA	537	52	0.27174	0.28901	0.280375	mRNA	B.cereus	B.cereus_stat
NZ_CP034551.1	3560668	3560669	-	3560669	EJ379_RS18340	protein_coding	EJ379_RS18340	A	GUUAG	749	100	0.94384	0.94682	0.94533	mRNA	B.cereus	B.cereus_stat
NZ_CP034551.1	3580050	3580051	-	3580051	EJ379_RS18415	protein_coding	EJ379_RS18415	A	CUUGU	470	40	0.0084715	0.33756	0.17301575	mRNA	B.cereus	B.cereus_stat
NZ_CP034551.1	3621531	3621532	-	3621532	hutI	protein_coding	EJ379_RS18665	A	GCUCG	773	57	0.054397	0.47598	0.2651885	mRNA	B.cereus	B.cereus_stat
NZ_CP034551.1	3845986	3845987	-	3845987	def	protein_coding	EJ379_RS19760	A	CUUCC	114	16	0.47996	0.68317	0.581565	mRNA	B.cereus	B.cereus_stat
NZ_CP034551.1	3908342	3908343	-	3908343	rpmF	protein_coding	EJ379_RS20050	A	CAUUU	1011	71	0.6303	0.59349	0.611895	mRNA	B.cereus	B.cereus_stat
NZ_CP034551.1	3926139	3926140	-	3926140	ctaB	protein_coding	EJ379_RS20160	A	CUUCC	1459	104	0.28531	0.46534	0.375325	mRNA	B.cereus	B.cereus_stat
NZ_CP034551.1	3929095	3929096	-	3929096	pyc	protein_coding	EJ379_RS20170	A	GUUCA	1040	99	0.22484	0.41074	0.31779	mRNA	B.cereus	B.cereus_stat
NZ_CP034551.1	995043	995044	+	995044	bsh	protein_coding	EJ379_RS05205	T	GUUCA	469	55	0.18856	0.27673	0.232645	mRNA	B.cereus	B.cereus_stat
NZ_CP034551.1	995061	995062	+	995062	bsh	protein_coding	EJ379_RS05205	T	AUUAA	428	43	0.34567	0.42939	0.38753	mRNA	B.cereus	B.cereus_stat
NZ_CP034551.1	4972780	4972781	+	4972781	EJ379_RS25865	protein_coding	EJ379_RS25865	T	GUUGG	1797	159	0.10136	0.24746	0.17441	mRNA	B.cereus	B.cereus_stat
NZ_CP034551.1	5283404	5283405	+	5283405	EJ379_RS27385	protein_coding	EJ379_RS27385	T	CUUGC	175	24	0.18828	0.21596	0.20212	mRNA	B.cereus	B.cereus_stat
NZ_CP034551.1	4021207	4021208	-	4021208	ptsP	protein_coding	EJ379_RS20695	A	UCUCA	1003	96	0.22351	0.38766	0.305585	mRNA	B.cereus	B.cereus_stat
NZ_CP034551.1	4101728	4101729	-	4101729	sdaAB	protein_coding	EJ379_RS21165	A	CGUUU	187	24	0.2713	0.37706	0.32418	mRNA	B.cereus	B.cereus_stat
NZ_CP034551.1	4386608	4386609	-	4386609	mreC	protein_coding	EJ379_RS22735	A	GUUGU	1609	102	0.11472	0.18569	0.150205	mRNA	B.cereus	B.cereus_stat
NZ_CP034551.1	4498195	4498196	-	4498196	EJ379_RS23250	protein_coding	EJ379_RS23250	A	AUUGC	416	32	0.36299	0.58458	0.473785	mRNA	B.cereus	B.cereus_stat
NZ_CP034551.1	4510650	4510651	-	4510651	pheS	protein_coding	EJ379_RS23305	A	CGUCC	467	26	0.84447	0.63056	0.737515	mRNA	B.cereus	B.cereus_stat
NZ_CP034551.1	4518878	4518879	-	4518879	EJ379_RS23355	protein_coding	EJ379_RS23355	A	GUUCA	580	50	0.27424	0.34454	0.30939	mRNA	B.cereus	B.cereus_stat
NZ_CP034551.1	4569004	4569005	-	4569005	ald	protein_coding	EJ379_RS23615	A	UGUGG	3650	309	0.27843	0.17056	0.224495	mRNA	B.cereus	B.cereus_stat
NZ_CP034551.1	4724058	4724059	-	4724059	EJ379_RS24495	protein_coding	EJ379_RS24495	A	AAUAA	221	22	0.34123	0.74321	0.54222	mRNA	B.cereus	B.cereus_stat
NZ_CP034551.1	4898960	4898961	-	4898961	gcvH	protein_coding	EJ379_RS25490	A	CCUUU	1555	130	0.3762	0.19539	0.285795	mRNA	B.cereus	B.cereus_stat
NZ_CP034551.1	5038256	5038257	-	5038257	rnr	protein_coding	EJ379_RS26210	A	CAUCC	482	26	0.83514	0.98019	0.907665	mRNA	B.cereus	B.cereus_stat
NZ_CP034551.1	5042505	5042506	-	5042506	eno	protein_coding	EJ379_RS26240	A	CUUGC	818	60	0.028771	0.21596	0.1223655	mRNA	B.cereus	B.cereus_stat
NZ_CP034551.1	5043234	5043235	-	5043235	eno	protein_coding	EJ379_RS26240	A	UCUCG	715	64	0.11364	0.32424	0.21894	mRNA	B.cereus	B.cereus_stat
NZ_CP034551.1	5094945	5094946	-	5094946	cspC	protein_coding	EJ379_RS26515	A	CCUCU	622	46	0.026101	0.30808	0.1670905	mRNA	B.cereus	B.cereus_stat
NZ_CP034551.1	5213567	5213568	-	5213568	EJ379_RS27080	protein_coding	EJ379_RS27080	A	GGUGG	1163	114	0.0033228	0.15601	0.0796664	mRNA	B.cereus	B.cereus_stat
NZ_CP034551.1	5225767	5225768	-	5225768	atpE	protein_coding	EJ379_RS27140	A	ACUUU	2798	251	0.43651	0.3343	0.385405	mRNA	B.cereus	B.cereus_stat
NZ_CP034551.1	5244348	5244349	-	5244349	glpX	protein_coding	EJ379_RS27260	A	GGUGU	3753	247	0.032931	0.11254	0.0727355	mRNA	B.cereus	B.cereus_stat
NZ_CP034551.1	5325080	5325081	-	5325081	EJ379_RS27615	protein_coding	EJ379_RS27615	A	AUUGU	1038	70	0.043096	0.25869	0.150893	mRNA	B.cereus	B.cereus_stat
NZ_CP034551.1	5376731	5376732	-	5376732	galE	protein_coding	EJ379_RS27840	A	CCUUU	284	28	0.61824	0.40294	0.51059	mRNA	B.cereus	B.cereus_stat
NZ_CP034551.1	5408402	5408403	-	5408403	noc	protein_coding	EJ379_RS28010	A	UAUCC	290	26	0.8479	0.84993	0.848915	mRNA	B.cereus	B.cereus_stat
NZ_CP034551.1	15562	15563	+	15563	guaB	protein_coding	EJ379_RS00065	T	GCUCC	957	64	0.053716	0.097621	0.0756685	mRNA	B.cereus	B.cereus_stat
NZ_CP034551.1	27009	27010	+	27010	EJ379_RS00135	protein_coding	EJ379_RS00135	T	GUUGU	1489	118	0.13921	0.056261	0.0977355	mRNA	B.cereus	B.cereus_stat
NZ_CP034551.1	27971	27972	+	27972	EJ379_RS00145	protein_coding	EJ379_RS00145	T	CGUCG	724	58	0.10591	0.14164	0.123775	mRNA	B.cereus	B.cereus_stat
NZ_CP034551.1	107337	107338	+	107338	rlmB	protein_coding	EJ379_RS00580	T	AUUCC	743	38	0.20332	0.53855	0.370935	mRNA	B.cereus	B.cereus_stat
NZ_CP034551.1	121178	121179	+	121179	EJ379_RS00645	protein_coding	EJ379_RS00645	T	UGUUU	2497	251	0.16045	0.13248	0.146465	mRNA	B.cereus	B.cereus_stat
NZ_CP034551.1	121401	121402	+	121402	rpsL	protein_coding	EJ379_RS00650	T	UCUCU	1838	184	0.069225	0.12471	0.0969675	mRNA	B.cereus	B.cereus_stat
NZ_CP034551.1	123423	123424	+	123424	fusA	protein_coding	EJ379_RS00660	T	ACUCU	2063	177	0.045282	0.050116	0.047699	mRNA	B.cereus	B.cereus_stat
NZ_CP034551.1	124007	124008	+	124008	fusA	protein_coding	EJ379_RS00660	T	GGUGU	2492	166	0.040556	0.021406	0.030981	mRNA	B.cereus	B.cereus_stat
NZ_CP034551.1	125390	125391	+	125391	tuf	protein_coding	EJ379_RS00665	T	GGUGU	9635	733	0.02526	0.017541	0.0214005	mRNA	B.cereus	B.cereus_stat
NZ_CP034551.1	127157	127158	+	127158	rplC	protein_coding	EJ379_RS00680	T	GCUGU	4129	341	0.01403	0.10983	0.06193	mRNA	B.cereus	B.cereus_stat
NZ_CP034551.1	127440	127441	+	127441	rplD	protein_coding	EJ379_RS00685	T	UCUCC	4935	388	0.019004	0.073033	0.0460185	mRNA	B.cereus	B.cereus_stat
NZ_CP034551.1	129709	129710	+	129710	rpsC	protein_coding	EJ379_RS00710	T	UGUCG	8993	751	0.0037855	0.036992	0.02038875	mRNA	B.cereus	B.cereus_stat
NZ_CP034551.1	130485	130486	+	130486	rplP	protein_coding	EJ379_RS00715	T	GCUCG	6546	462	0.042724	0.08261	0.062667	mRNA	B.cereus	B.cereus_stat
NZ_CP034551.1	131494	131495	+	131495	rplN	protein_coding	EJ379_RS00730	T	GCUCG	8430	745	0.03082	0.071487	0.0511535	mRNA	B.cereus	B.cereus_stat
NZ_CP034551.1	132856	132857	+	132857	rpsH	protein_coding	EJ379_RS00750	T	ACUCG	5070	402	0.12624	0.19196	0.1591	mRNA	B.cereus	B.cereus_stat
NZ_CP034551.1	134077	134078	+	134078	rplR	protein_coding	EJ379_RS00760	T	GCUGU	4949	456	0.060704	0.054257	0.0574805	mRNA	B.cereus	B.cereus_stat
NZ_CP034551.1	138513	138514	+	138514	rpmJ	protein_coding	EJ379_RS00800	T	CGUGG	337	42	0.045457	0.10373	0.0745935	mRNA	B.cereus	B.cereus_stat
NZ_CP034551.1	144814	144815	+	144815	rplM	protein_coding	EJ379_RS00845	T	CUUCG	1041	102	0.048545	0.081681	0.065113	mRNA	B.cereus	B.cereus_stat
NZ_CP034551.1	146794	146795	+	146795	EJ379_RS00865	protein_coding	EJ379_RS00865	T	AUUGU	743	60	0.043096	0.20917	0.126133	mRNA	B.cereus	B.cereus_stat
NZ_CP034551.1	162077	162078	+	162078	glmM	protein_coding	EJ379_RS00970	T	CUUAG	768	42	0.09844	0.34748	0.22296	mRNA	B.cereus	B.cereus_stat
NZ_CP034551.1	224227	224228	+	224228	hppD	protein_coding	EJ379_RS01305	T	ACUCU	7330	580	0.050116	0.064394	0.057255	mRNA	B.cereus	B.cereus_stat
NZ_CP034551.1	225540	225541	+	225541	EJ379_RS01310	protein_coding	EJ379_RS01310	T	GCUCG	5628	440	0.060149	0.077075	0.068612	mRNA	B.cereus	B.cereus_stat
NZ_CP034551.1	225810	225811	+	225811	EJ379_RS01310	protein_coding	EJ379_RS01310	T	GGUCU	6484	463	0.032479	0.020127	0.026303	mRNA	B.cereus	B.cereus_stat
NZ_CP034551.1	225816	225817	+	225817	EJ379_RS01310	protein_coding	EJ379_RS01310	T	GGUCC	6536	487	0.042493	0.014468	0.0284805	mRNA	B.cereus	B.cereus_stat
NZ_CP034551.1	226109	226110	+	226110	EJ379_RS01310	protein_coding	EJ379_RS01310	T	GUUGU	7788	441	0.042594	0.014472	0.028533	mRNA	B.cereus	B.cereus_stat
NZ_CP034551.1	239795	239796	+	239796	EJ379_RS01370	protein_coding	EJ379_RS01370	T	UGUGU	1502	114	0.025783	0.043394	0.0345885	mRNA	B.cereus	B.cereus_stat
NZ_CP034551.1	258542	258543	+	258543	groL	protein_coding	EJ379_RS01525	T	GGUGU	6357	509	0.02526	0.021406	0.023333	mRNA	B.cereus	B.cereus_stat
NZ_CP034551.1	259147	259148	+	259148	groL	protein_coding	EJ379_RS01525	T	CAUGG	6266	594	0.065084	0.036361	0.0507225	mRNA	B.cereus	B.cereus_stat
NZ_CP034551.1	259153	259154	+	259154	groL	protein_coding	EJ379_RS01525	T	CAUGG	6186	595	0.065084	0.036361	0.0507225	mRNA	B.cereus	B.cereus_stat
NZ_CP034551.1	328388	328389	+	328389	gatA	protein_coding	EJ379_RS01815	T	GCUGU	394	24	0.14955	0.39469	0.27212	mRNA	B.cereus	B.cereus_stat
NZ_CP034551.1	362919	362920	+	362920	EJ379_RS01970	protein_coding	EJ379_RS01970	T	CUUGA	547	44	0.051518	0.12678	0.089149	mRNA	B.cereus	B.cereus_stat
NZ_CP034551.1	1055345	1055346	+	1055346	hemY	protein_coding	EJ379_RS05480	T	GUUGU	170	32	0.13317	0.34805	0.24061	mRNA	B.cereus	B.cereus_stat
NZ_CP034551.1	1163130	1163131	+	1163131	EJ379_RS06065	protein_coding	EJ379_RS06065	T	UGUCA	1145	103	0.032629	0.063832	0.0482305	mRNA	B.cereus	B.cereus_stat
NZ_CP034551.1	1163539	1163540	+	1163540	EJ379_RS06065	protein_coding	EJ379_RS06065	T	CGUAU	1358	90	0.16124	0.18375	0.172495	mRNA	B.cereus	B.cereus_stat
NZ_CP034551.1	1221881	1221882	+	1221882	EJ379_RS06375	protein_coding	EJ379_RS06375	T	GGUGU	648	45	0.021406	0.081676	0.051541	mRNA	B.cereus	B.cereus_stat
NZ_CP034551.1	1261179	1261180	+	1261180	inhA1	protein_coding	EJ379_RS06560	T	AGUGG	6249	511	0.021317	0.1234	0.0723585	mRNA	B.cereus	B.cereus_stat
NZ_CP034551.1	1262172	1262173	+	1262173	inhA1	protein_coding	EJ379_RS06560	T	UCUCC	6116	516	0.066076	0.041137	0.0536065	mRNA	B.cereus	B.cereus_stat
NZ_CP034551.1	1292552	1292553	+	1292553	phaR	protein_coding	EJ379_RS06715	T	AGUGU	1893	195	0.041741	0.029133	0.035437	mRNA	B.cereus	B.cereus_stat
NZ_CP034551.1	1316709	1316710	+	1316710	EJ379_RS06825	protein_coding	EJ379_RS06825	T	UGUUU	2038	148	0.28393	0.10907	0.1965	mRNA	B.cereus	B.cereus_stat
NZ_CP034551.1	1325026	1325027	+	1325027	nrdI	protein_coding	EJ379_RS06890	T	CGUAU	1175	102	0.061519	0.088022	0.0747705	mRNA	B.cereus	B.cereus_stat
NZ_CP034551.1	1327289	1327290	+	1327290	nrdE	protein_coding	EJ379_RS06895	T	GGUUU	1600	146	0.013369	0.23623	0.1247995	mRNA	B.cereus	B.cereus_stat
NZ_CP034551.1	1337388	1337389	+	1337389	EJ379_RS06965	protein_coding	EJ379_RS06965	T	GUUGC	509	30	0.077818	0.28582	0.181819	mRNA	B.cereus	B.cereus_stat
NZ_CP034551.1	1369849	1369850	+	1369850	hisD	protein_coding	EJ379_RS07140	T	GCUUU	380	30	0.065595	0.35901	0.2123025	mRNA	B.cereus	B.cereus_stat
NZ_CP034551.1	1375571	1375572	+	1375572	EJ379_RS07180	protein_coding	EJ379_RS07180	T	GUUGC	1020	96	0.087514	0.1932	0.140357	mRNA	B.cereus	B.cereus_stat
NZ_CP034551.1	1376275	1376276	+	1376276	EJ379_RS07185	protein_coding	EJ379_RS07185	T	GUUGG	357	38	0.10136	0.18326	0.14231	mRNA	B.cereus	B.cereus_stat
NZ_CP034551.1	1439652	1439653	+	1439653	EJ379_RS07505	protein_coding	EJ379_RS07505	T	GGUGU	339	19	0.032931	0.098111	0.065521	mRNA	B.cereus	B.cereus_stat
NZ_CP034551.1	1445776	1445777	+	1445777	EJ379_RS07540	protein_coding	EJ379_RS07540	T	AGUUU	305	18	0.17933	0.50488	0.342105	mRNA	B.cereus	B.cereus_stat
NZ_CP034551.1	1447732	1447733	+	1447733	gudB	protein_coding	EJ379_RS07550	T	CUUCC	3231	271	0.17191	0.13839	0.15515	mRNA	B.cereus	B.cereus_stat
NZ_CP034551.1	1471591	1471592	+	1471592	hisC	protein_coding	EJ379_RS07685	T	ACUAU	368	32	0.15916	0.21468	0.18692	mRNA	B.cereus	B.cereus_stat
NZ_CP034551.1	1473781	1473782	+	1473782	EJ379_RS07695	protein_coding	EJ379_RS07695	T	UGUUU	624	54	0.086915	0.24056	0.1637375	mRNA	B.cereus	B.cereus_stat
NZ_CP034551.1	1475275	1475276	+	1475276	qcrA	protein_coding	EJ379_RS07705	T	GUUGA	3472	269	0.0037816	0.075578	0.0396798	mRNA	B.cereus	B.cereus_stat
NZ_CP034551.1	1476327	1476328	+	1476328	qcrC	protein_coding	EJ379_RS07715	T	UCUCG	3178	261	0.057229	0.061429	0.059329	mRNA	B.cereus	B.cereus_stat
NZ_CP034551.1	1530635	1530636	+	1530636	EJ379_RS08030	protein_coding	EJ379_RS08030	T	CCUAU	318	22	0.14719	0.4131	0.280145	mRNA	B.cereus	B.cereus_stat
NZ_CP034551.1	1882032	1882033	+	1882033	EJ379_RS09865	protein_coding	EJ379_RS09865	T	ACUCU	286	31	0.096452	0.43863	0.267541	mRNA	B.cereus	B.cereus_stat
NZ_CP034551.1	2017758	2017759	+	2017759	EJ379_RS10590	protein_coding	EJ379_RS10590	T	GUUGU	7148	768	0.089333	0.066344	0.0778385	mRNA	B.cereus	B.cereus_stat
NZ_CP034551.1	2030967	2030968	+	2030968	EJ379_RS10635	protein_coding	EJ379_RS10635	T	AGUGG	340	18	0.11161	0.47985	0.29573	mRNA	B.cereus	B.cereus_stat
NZ_CP034551.1	2044190	2044191	+	2044191	EJ379_RS10730	protein_coding	EJ379_RS10730	T	GGUGU	1885	139	0.029101	0.079837	0.054469	mRNA	B.cereus	B.cereus_stat
NZ_CP034551.1	2045023	2045024	+	2045024	EJ379_RS10730	protein_coding	EJ379_RS10730	T	GAUCG	2893	208	0.042712	0.1768	0.109756	mRNA	B.cereus	B.cereus_stat
NZ_CP034551.1	2103146	2103147	+	2103147	argS	protein_coding	EJ379_RS11035	T	AAUUU	602	46	0.2506	0.43107	0.340835	mRNA	B.cereus	B.cereus_stat
NZ_CP034551.1	2134282	2134283	+	2134283	EJ379_RS11180	protein_coding	EJ379_RS11180	T	ACUCU	677	54	0.054912	0.16373	0.109321	mRNA	B.cereus	B.cereus_stat
NZ_CP034551.1	2156930	2156931	+	2156931	EJ379_RS11305	protein_coding	EJ379_RS11305	T	GCUCC	811	56	0.037353	0.11265	0.0750015	mRNA	B.cereus	B.cereus_stat
NZ_CP034551.1	2164812	2164813	+	2164813	adhP	protein_coding	EJ379_RS11355	T	GGUGU	8226	538	0.036749	0.027182	0.0319655	mRNA	B.cereus	B.cereus_stat
NZ_CP034551.1	2164974	2164975	+	2164975	adhP	protein_coding	EJ379_RS11355	T	GAUGG	8490	660	0.014843	0.04011	0.0274765	mRNA	B.cereus	B.cereus_stat
NZ_CP034551.1	2196213	2196214	+	2196214	atoD	protein_coding	EJ379_RS11485	T	GGUAU	481	26	0.027599	0.20621	0.1169045	mRNA	B.cereus	B.cereus_stat
NZ_CP034551.1	2198209	2198210	+	2198210	EJ379_RS11495	protein_coding	EJ379_RS11495	T	GUUCC	1303	74	0.037667	0.1035	0.0705835	mRNA	B.cereus	B.cereus_stat
NZ_CP034551.1	2227688	2227689	+	2227689	mmgD	protein_coding	EJ379_RS11690	T	CAUCC	11327	951	0.2326	0.44485	0.338725	mRNA	B.cereus	B.cereus_stat
NZ_CP034551.1	2245512	2245513	+	2245513	EJ379_RS11765	protein_coding	EJ379_RS11765	T	GUUGU	17012	1203	0.032174	0.021603	0.0268885	mRNA	B.cereus	B.cereus_stat
NZ_CP034551.1	2382472	2382473	+	2382473	pepD	protein_coding	EJ379_RS12475	T	UGUGC	985	88	0.074048	0.04445	0.059249	mRNA	B.cereus	B.cereus_stat
NZ_CP034551.1	2452064	2452065	+	2452065	EJ379_RS12705	protein_coding	EJ379_RS12705	T	AUUGU	3361	177	0.080419	0.077107	0.078763	mRNA	B.cereus	B.cereus_stat
NZ_CP034551.1	2454371	2454372	+	2454372	EJ379_RS12710	protein_coding	EJ379_RS12710	T	CUUCC	5757	498	0.24165	0.25075	0.2462	mRNA	B.cereus	B.cereus_stat
NZ_CP034551.1	2454707	2454708	+	2454708	EJ379_RS12715	protein_coding	EJ379_RS12715	T	AGUAU	9265	773	0.06814	0.048515	0.0583275	mRNA	B.cereus	B.cereus_stat
NZ_CP034551.1	2455473	2455474	+	2455474	mvaB	protein_coding	EJ379_RS12720	T	GGUGU	2797	186	0.027182	0.059416	0.043299	mRNA	B.cereus	B.cereus_stat
NZ_CP034551.1	2456448	2456449	+	2456449	EJ379_RS12725	protein_coding	EJ379_RS12725	T	AUUGC	3468	284	0.049827	0.070746	0.0602865	mRNA	B.cereus	B.cereus_stat
NZ_CP034551.1	2460018	2460019	+	2460019	EJ379_RS12735	protein_coding	EJ379_RS12735	T	GUUGU	3329	272	0.046035	0.049459	0.047747	mRNA	B.cereus	B.cereus_stat
NZ_CP034551.1	2508057	2508058	+	2508058	lysS	protein_coding	EJ379_RS12980	T	AUUAA	545	44	0.15673	0.14008	0.148405	mRNA	B.cereus	B.cereus_stat
NZ_CP034551.1	2515517	2515518	+	2515518	abc-f	protein_coding	EJ379_RS13010	T	AGUGG	382	41	0.080985	0.14624	0.1136125	mRNA	B.cereus	B.cereus_stat
NZ_CP034551.1	2546191	2546192	+	2546192	EJ379_RS13195	protein_coding	EJ379_RS13195	T	AUUCC	864	63	0.24258	0.40339	0.322985	mRNA	B.cereus	B.cereus_stat
NZ_CP034551.1	2546928	2546929	+	2546929	EJ379_RS13200	protein_coding	EJ379_RS13200	T	GGUGG	1584	138	0.032609	0.04213	0.0373695	mRNA	B.cereus	B.cereus_stat
NZ_CP034551.1	2719439	2719440	+	2719440	secY	protein_coding	EJ379_RS14025	T	GGUUU	177	16	0.15453	0.4524	0.303465	mRNA	B.cereus	B.cereus_stat
NZ_CP034551.1	2738038	2738039	+	2738039	EJ379_RS14125	protein_coding	EJ379_RS14125	T	GAUAG	301	25	0.47967	0.66601	0.57284	mRNA	B.cereus	B.cereus_stat
NZ_CP034551.1	2738087	2738088	+	2738088	EJ379_RS14125	protein_coding	EJ379_RS14125	T	CGUUU	251	17	0.17273	0.51307	0.3429	mRNA	B.cereus	B.cereus_stat
NZ_CP034551.1	2917104	2917105	+	2917105	EJ379_RS15155	protein_coding	EJ379_RS15155	T	CUUCC	695	56	0.2131	0.33211	0.272605	mRNA	B.cereus	B.cereus_stat
NZ_CP034551.1	3143239	3143240	+	3143240	EJ379_RS16235	protein_coding	EJ379_RS16235	T	GUUCC	530	30	0.088592	0.23561	0.162101	mRNA	B.cereus	B.cereus_stat
NZ_CP034551.1	3526803	3526804	+	3526804	dhaS	protein_coding	EJ379_RS18180	T	GUUCU	28185	2221	0.032709	0.035902	0.0343055	mRNA	B.cereus	B.cereus_stat
NZ_CP034551.1	3955251	3955252	+	3955252	rnjA	protein_coding	EJ379_RS20335	T	GUUCC	428	44	0.053758	0.16652	0.110139	mRNA	B.cereus	B.cereus_stat
NZ_CP034551.1	357669	357670	-	357670	ahpF	protein_coding	EJ379_RS01945	A	ACUCU	7621	546	0.045282	0.020529	0.0329055	mRNA	B.cereus	B.cereus_stat
NZ_CP034551.1	358962	358963	-	358963	ahpC	protein_coding	EJ379_RS01950	A	GCUCG	10515	771	0.036801	0.071487	0.054144	mRNA	B.cereus	B.cereus_stat
NZ_CP034551.1	1027836	1027837	-	1027837	EJ379_RS05375	protein_coding	EJ379_RS05375	A	GCUCA	1175	101	0.071308	0.12857	0.099939	mRNA	B.cereus	B.cereus_stat
NZ_CP034551.1	1044087	1044088	-	1044088	EJ379_RS05430	protein_coding	EJ379_RS05430	A	CUUCC	547	22	0.11465	0.59569	0.35517	mRNA	B.cereus	B.cereus_stat
NZ_CP034551.1	1128268	1128269	-	1128269	rocD	protein_coding	EJ379_RS05890	A	CCUCU	2904	211	0.031788	0.089142	0.060465	mRNA	B.cereus	B.cereus_stat
NZ_CP034551.1	1201797	1201798	-	1201798	EJ379_RS06265	protein_coding	EJ379_RS06265	A	UCUCU	6962	482	0.092005	0.065348	0.0786765	mRNA	B.cereus	B.cereus_stat
NZ_CP034551.1	1228135	1228136	-	1228136	odhB	protein_coding	EJ379_RS06400	A	AUUCU	3349	326	0.064985	0.11702	0.0910025	mRNA	B.cereus	B.cereus_stat
NZ_CP034551.1	1228520	1228521	-	1228521	odhB	protein_coding	EJ379_RS06400	A	CUUCG	2947	209	0.081681	0.056993	0.069337	mRNA	B.cereus	B.cereus_stat
NZ_CP034551.1	1228819	1228820	-	1228820	odhB	protein_coding	EJ379_RS06400	A	CUUGU	2752	169	0.062827	0.093769	0.078298	mRNA	B.cereus	B.cereus_stat
NZ_CP034551.1	1259153	1259154	-	1259154	EJ379_RS06550	protein_coding	EJ379_RS06550	A	ACUCU	6442	490	0.020529	0.054912	0.0377205	mRNA	B.cereus	B.cereus_stat
NZ_CP034551.1	1291038	1291039	-	1291039	EJ379_RS06700	protein_coding	EJ379_RS06700	A	GCUCG	4710	415	0.060149	0.036801	0.048475	mRNA	B.cereus	B.cereus_stat
NZ_CP034551.1	1353460	1353461	-	1353461	EJ379_RS07055	protein_coding	EJ379_RS07055	A	CCUCC	576	48	0.028314	0.12103	0.074672	mRNA	B.cereus	B.cereus_stat
NZ_CP034551.1	1418061	1418062	-	1418062	EJ379_RS07400	protein_coding	EJ379_RS07400	A	UCUCU	8408	617	0.029383	0.037547	0.033465	mRNA	B.cereus	B.cereus_stat
NZ_CP034551.1	1569033	1569034	-	1569034	EJ379_RS08180	protein_coding	EJ379_RS08180	A	UCUCG	1378	84	0.065603	0.098033	0.081818	mRNA	B.cereus	B.cereus_stat
NZ_CP034551.1	1968097	1968098	-	1968098	EJ379_RS10295	protein_coding	EJ379_RS10295	A	CUUCU	661	75	0.14671	0.12499	0.13585	mRNA	B.cereus	B.cereus_stat
NZ_CP034551.1	2137030	2137031	-	2137031	EJ379_RS11200	protein_coding	EJ379_RS11200	A	UAUCG	6715	482	0.038919	0.12553	0.0822245	mRNA	B.cereus	B.cereus_stat
NZ_CP034551.1	2531939	2531940	-	2531940	EJ379_RS13095	protein_coding	EJ379_RS13095	A	GUUUU	1740	273	0.2247	0.057496	0.141098	mRNA	B.cereus	B.cereus_stat
NZ_CP034551.1	3044058	3044059	-	3044059	ppsA	protein_coding	EJ379_RS15800	A	CUUCA	408	20	0.083453	0.41644	0.2499465	mRNA	B.cereus	B.cereus_stat
NZ_CP034551.1	3064521	3064522	-	3064522	hblD	protein_coding	EJ379_RS15890	A	GCUCU	364	34	0.037286	0.18153	0.109408	mRNA	B.cereus	B.cereus_stat
NZ_CP034551.1	3101782	3101783	-	3101783	EJ379_RS16040	protein_coding	EJ379_RS16040	A	GCUCC	18778	1322	0.030702	0.02399	0.027346	mRNA	B.cereus	B.cereus_stat
NZ_CP034551.1	3102053	3102054	-	3102054	EJ379_RS16040	protein_coding	EJ379_RS16040	A	AUUCU	11604	803	0.13531	0.15873	0.14702	mRNA	B.cereus	B.cereus_stat
NZ_CP034551.1	3102243	3102244	-	3102244	EJ379_RS16045	protein_coding	EJ379_RS16045	A	AAUAA	5137	520	0.017943	0.076605	0.047274	mRNA	B.cereus	B.cereus_stat
NZ_CP034551.1	3102600	3102601	-	3102601	EJ379_RS16045	protein_coding	EJ379_RS16045	A	GUUGU	9049	753	0.035664	0.035664	0.035664	mRNA	B.cereus	B.cereus_stat
NZ_CP034551.1	3269567	3269568	-	3269568	EJ379_RS16905	protein_coding	EJ379_RS16905	A	AGUGG	808	65	0.13494	0.093439	0.1141895	mRNA	B.cereus	B.cereus_stat
NZ_CP034551.1	3493080	3493081	-	3493081	EJ379_RS18050	protein_coding	EJ379_RS18050	A	GUUCG	769	68	0.030219	0.090219	0.060219	mRNA	B.cereus	B.cereus_stat
NZ_CP034551.1	3506950	3506951	-	3506951	cspB	protein_coding	EJ379_RS18105	A	UCUCC	7226	452	0.059045	0.044757	0.051901	mRNA	B.cereus	B.cereus_stat
NZ_CP034551.1	3506983	3506984	-	3506984	EJ379_RS18110	protein_coding	EJ379_RS18110	A	GCUGU	6805	479	0.047739	0.12721	0.0874745	mRNA	B.cereus	B.cereus_stat
NZ_CP034551.1	3590597	3590598	-	3590598	acnA	protein_coding	EJ379_RS18490	A	GCUCG	3707	297	0.088093	0.14515	0.1166215	mRNA	B.cereus	B.cereus_stat
NZ_CP034551.1	3590863	3590864	-	3590864	acnA	protein_coding	EJ379_RS18490	A	GUUCU	4109	263	0.013256	0.070135	0.0416955	mRNA	B.cereus	B.cereus_stat
NZ_CP034551.1	3591068	3591069	-	3591069	acnA	protein_coding	EJ379_RS18490	A	UCUCG	3880	236	0.057229	0.031435	0.044332	mRNA	B.cereus	B.cereus_stat
NZ_CP034551.1	3591673	3591674	-	3591674	acnA	protein_coding	EJ379_RS18490	A	ACUCU	2082	168	0.059672	0.054912	0.057292	mRNA	B.cereus	B.cereus_stat
NZ_CP034551.1	3603120	3603121	-	3603121	EJ379_RS18560	protein_coding	EJ379_RS18560	A	CUUCG	390	28	0.061176	0.14306	0.102118	mRNA	B.cereus	B.cereus_stat
NZ_CP034551.1	3603612	3603613	-	3603613	EJ379_RS18560	protein_coding	EJ379_RS18560	A	GGUGU	627	68	0.017541	0.053788	0.0356645	mRNA	B.cereus	B.cereus_stat
NZ_CP034551.1	3603868	3603869	-	3603869	EJ379_RS18560	protein_coding	EJ379_RS18560	A	GCUCG	547	42	0.098904	0.23979	0.169347	mRNA	B.cereus	B.cereus_stat
NZ_CP034551.1	3621658	3621659	-	3621659	hutI	protein_coding	EJ379_RS18665	A	AAUCG	870	58	0.23839	0.41365	0.32602	mRNA	B.cereus	B.cereus_stat
NZ_CP034551.1	3650380	3650381	-	3650381	tkt	protein_coding	EJ379_RS18825	A	UCUCU	1183	110	0.041591	0.069225	0.055408	mRNA	B.cereus	B.cereus_stat
NZ_CP034551.1	3669908	3669909	-	3669909	glnA	protein_coding	EJ379_RS18945	A	ACUCC	3543	315	0.12894	0.046487	0.0877135	mRNA	B.cereus	B.cereus_stat
NZ_CP034551.1	3670427	3670428	-	3670428	glnA	protein_coding	EJ379_RS18945	A	GUUGC	4222	392	0.0054859	0.072913	0.03919945	mRNA	B.cereus	B.cereus_stat
NZ_CP034551.1	3682980	3682981	-	3682981	entD	protein_coding	EJ379_RS19000	A	GUUGU	2247	189	0.046035	0.086094	0.0660645	mRNA	B.cereus	B.cereus_stat
NZ_CP034551.1	3740480	3740481	-	3740481	mutS	protein_coding	EJ379_RS19270	A	CAUCA	236	22	0.53796	0.73411	0.636035	mRNA	B.cereus	B.cereus_stat
NZ_CP034551.1	3747073	3747074	-	3747074	EJ379_RS19295	protein_coding	EJ379_RS19295	A	GGUGU	2467	188	0.019475	0.038654	0.0290645	mRNA	B.cereus	B.cereus_stat
NZ_CP034551.1	3748373	3748374	-	3748374	EJ379_RS19295	protein_coding	EJ379_RS19295	A	GGUGU	788	100	0.029101	0.036749	0.032925	mRNA	B.cereus	B.cereus_stat
NZ_CP034551.1	3759369	3759370	-	3759370	EJ379_RS19355	protein_coding	EJ379_RS19355	A	GUUGG	1241	96	0.03545	0.076475	0.0559625	mRNA	B.cereus	B.cereus_stat
NZ_CP034551.1	3759517	3759518	-	3759518	EJ379_RS19355	protein_coding	EJ379_RS19355	A	CUUUU	887	68	0.067078	0.16996	0.118519	mRNA	B.cereus	B.cereus_stat
NZ_CP034551.1	3765503	3765504	-	3765504	EJ379_RS19380	protein_coding	EJ379_RS19380	A	CUUCU	764	69	0.11155	0.13378	0.122665	mRNA	B.cereus	B.cereus_stat
NZ_CP034551.1	3767591	3767592	-	3767592	EJ379_RS19385	protein_coding	EJ379_RS19385	A	UUUUU	486	34	0.08589	0.31391	0.1999	mRNA	B.cereus	B.cereus_stat
NZ_CP034551.1	3775618	3775619	-	3775619	dapG	protein_coding	EJ379_RS19420	A	CUUCA	2354	187	0.088977	0.088977	0.088977	mRNA	B.cereus	B.cereus_stat
NZ_CP034551.1	3782497	3782498	-	3782498	pnp	protein_coding	EJ379_RS19455	A	AAUGG	498	46	0.11021	0.23989	0.17505	mRNA	B.cereus	B.cereus_stat
NZ_CP034551.1	3787594	3787595	-	3787595	infB	protein_coding	EJ379_RS19485	A	GGUGU	1434	109	0.023334	0.032931	0.0281325	mRNA	B.cereus	B.cereus_stat
NZ_CP034551.1	3793233	3793234	-	3793234	EJ379_RS19510	protein_coding	EJ379_RS19510	A	UCUGU	331	30	0.057286	0.20019	0.128738	mRNA	B.cereus	B.cereus_stat
NZ_CP034551.1	3804049	3804050	-	3804050	tsf	protein_coding	EJ379_RS19550	A	ACUCU	1625	139	0.015459	0.18703	0.1012445	mRNA	B.cereus	B.cereus_stat
NZ_CP034551.1	3805514	3805515	-	3805515	codY	protein_coding	EJ379_RS19560	A	UCUCG	3027	319	0.0045828	0.065603	0.0350929	mRNA	B.cereus	B.cereus_stat
NZ_CP034551.1	3806867	3806868	-	3806868	hslU	protein_coding	EJ379_RS19565	A	GCUCG	1945	148	0.077075	0.077075	0.077075	mRNA	B.cereus	B.cereus_stat
NZ_CP034551.1	3807661	3807662	-	3807662	hslU	protein_coding	EJ379_RS19565	A	ACUCC	1248	99	0.1727	0.15854	0.16562	mRNA	B.cereus	B.cereus_stat
NZ_CP034551.1	3814581	3814582	-	3814582	sucD	protein_coding	EJ379_RS19595	A	UGUCG	2640	227	0.0075515	0.089097	0.04832425	mRNA	B.cereus	B.cereus_stat
NZ_CP034551.1	3820752	3820753	-	3820753	rpsP	protein_coding	EJ379_RS19640	A	UCUCC	3623	298	0.051939	0.079918	0.0659285	mRNA	B.cereus	B.cereus_stat
NZ_CP034551.1	3883126	3883127	-	3883127	pgeF	protein_coding	EJ379_RS19940	A	GAUCG	724	56	0.068031	0.29878	0.1834055	mRNA	B.cereus	B.cereus_stat
NZ_CP034551.1	3887543	3887544	-	3887544	ftsZ	protein_coding	EJ379_RS19965	A	GUUCU	1971	159	0.060958	0.039082	0.05002	mRNA	B.cereus	B.cereus_stat
NZ_CP034551.1	3888120	3888121	-	3888121	ftsZ	protein_coding	EJ379_RS19965	A	GGUGU	1635	133	0.02526	0.027182	0.026221	mRNA	B.cereus	B.cereus_stat
NZ_CP034551.1	3921853	3921854	-	3921854	ctaF	protein_coding	EJ379_RS20140	A	GUUGU	1261	93	0.032174	0.072988	0.052581	mRNA	B.cereus	B.cereus_stat
NZ_CP034551.1	3933383	3933384	-	3933384	EJ379_RS20185	protein_coding	EJ379_RS20185	A	GCUCA	875	60	0.10386	0.20166	0.15276	mRNA	B.cereus	B.cereus_stat
NZ_CP034551.1	3936194	3936195	-	3936195	EJ379_RS20200	protein_coding	EJ379_RS20200	A	UGUGG	2325	220	0.0070991	0.087299	0.04719905	mRNA	B.cereus	B.cereus_stat
NZ_CP034551.1	3945197	3945198	-	3945198	EJ379_RS20270	protein_coding	EJ379_RS20270	A	GAUGU	6662	482	0.01085	0.04693	0.02889	mRNA	B.cereus	B.cereus_stat
NZ_CP034551.1	3947737	3947738	-	3947738	lpdA	protein_coding	EJ379_RS20290	A	GUUCU	1361	100	0.035902	0.029502	0.032702	mRNA	B.cereus	B.cereus_stat
NZ_CP034551.1	3965930	3965931	-	3965931	EJ379_RS20395	protein_coding	EJ379_RS20395	A	ACUGA	4764	306	0.083206	0.039877	0.0615415	mRNA	B.cereus	B.cereus_stat
NZ_CP034551.1	3966334	3966335	-	3966335	fadH	protein_coding	EJ379_RS20400	A	UAUCG	1320	81	0.19953	0.19953	0.19953	mRNA	B.cereus	B.cereus_stat
NZ_CP034551.1	3966379	3966380	-	3966380	fadH	protein_coding	EJ379_RS20400	A	GCUCG	1381	102	0.11475	0.10952	0.112135	mRNA	B.cereus	B.cereus_stat
NZ_CP034551.1	3966597	3966598	-	3966598	fadH	protein_coding	EJ379_RS20400	A	UGUCC	1090	96	0.16143	0.16872	0.165075	mRNA	B.cereus	B.cereus_stat
NZ_CP034551.1	5537	5538	+	5538	gyrB	protein_coding	EJ379_RS00025	T	GCUGA	455	49	0.10924	0.47689	0.293065	mRNA	B.cereus	B.cereus_stat
NZ_CP034551.1	63559	63560	+	63560	EJ379_RS00345	protein_coding	EJ379_RS00345	T	GUUCU	1200	126	0.039082	0.048537	0.0438095	mRNA	B.cereus	B.cereus_stat
NZ_CP034551.1	67185	67186	+	67186	tilS	protein_coding	EJ379_RS00365	T	AUUGU	673	39	0.080419	0.16418	0.1222995	mRNA	B.cereus	B.cereus_stat
NZ_CP034551.1	81576	81577	+	81577	lysS	protein_coding	EJ379_RS00435	T	UCUCC	1907	174	0.055501	0.037498	0.0464995	mRNA	B.cereus	B.cereus_stat
NZ_CP034551.1	94061	94062	+	94062	EJ379_RS00525	protein_coding	EJ379_RS00525	T	ACUCC	782	85	0.19982	0.18645	0.193135	mRNA	B.cereus	B.cereus_stat
NZ_CP034551.1	96672	96673	+	96673	clpC	protein_coding	EJ379_RS00530	T	GUUCU	4807	376	0.032709	0.048537	0.040623	mRNA	B.cereus	B.cereus_stat
NZ_CP034551.1	98761	98762	+	98762	radA	protein_coding	EJ379_RS00535	T	GUUGU	454	36	0.059637	0.17722	0.1184285	mRNA	B.cereus	B.cereus_stat
NZ_CP034551.1	439830	439831	+	439831	EJ379_RS02320	protein_coding	EJ379_RS02320	T	GCUGU	1412	98	0.060704	0.23051	0.145607	mRNA	B.cereus	B.cereus_stat
NZ_CP034551.1	455925	455926	+	455926	fumA	protein_coding	EJ379_RS02400	T	UAUCA	605	57	0.099497	0.13608	0.1177885	mRNA	B.cereus	B.cereus_stat
NZ_CP034551.1	664510	664511	+	664511	inhA2	protein_coding	EJ379_RS03400	T	AUUCU	417	35	0.25233	0.18113	0.21673	mRNA	B.cereus	B.cereus_stat
NZ_CP034551.1	984598	984599	+	984599	sigB	protein_coding	EJ379_RS05145	T	ACUAU	891	97	0.081692	0.15258	0.117136	mRNA	B.cereus	B.cereus_stat
NZ_CP034551.1	992478	992479	+	992479	EJ379_RS05185	protein_coding	EJ379_RS05185	T	GCUAU	6091	452	0.044657	0.058866	0.0517615	mRNA	B.cereus	B.cereus_stat
NZ_CP034551.1	4074466	4074467	+	4074467	EJ379_RS21015	protein_coding	EJ379_RS21015	T	AGUCU	594	39	0.04498	0.37513	0.210055	mRNA	B.cereus	B.cereus_stat
NZ_CP034551.1	4077877	4077878	+	4077878	ribH	protein_coding	EJ379_RS21035	T	GGUGU	2312	124	0.034841	0.029101	0.031971	mRNA	B.cereus	B.cereus_stat
NZ_CP034551.1	4369142	4369143	+	4369143	EJ379_RS22645	protein_coding	EJ379_RS22645	T	UCUCU	181	22	0.12471	0.30078	0.212745	mRNA	B.cereus	B.cereus_stat
NZ_CP034551.1	4570588	4570589	+	4570589	EJ379_RS23625	protein_coding	EJ379_RS23625	T	UCUCU	6117	382	0.14216	0.16578	0.15397	mRNA	B.cereus	B.cereus_stat
NZ_CP034551.1	4577007	4577008	+	4577008	EJ379_RS23670	protein_coding	EJ379_RS23670	T	UCUCG	246	30	0.098033	0.24748	0.1727565	mRNA	B.cereus	B.cereus_stat
NZ_CP034551.1	4598943	4598944	+	4598944	rpsD	protein_coding	EJ379_RS23775	T	GUUCU	2158	171	0.016534	0.088144	0.052339	mRNA	B.cereus	B.cereus_stat
NZ_CP034551.1	4606150	4606151	+	4606151	acuC	protein_coding	EJ379_RS23815	T	GGUCG	705	61	0.048351	0.14348	0.0959155	mRNA	B.cereus	B.cereus_stat
NZ_CP034551.1	4698964	4698965	+	4698965	pckA	protein_coding	EJ379_RS24325	T	AAUAA	5674	391	0.043842	0.11496	0.079401	mRNA	B.cereus	B.cereus_stat
NZ_CP034551.1	5141940	5141941	+	5141941	EJ379_RS26730	protein_coding	EJ379_RS26730	T	GGUGU	1616	116	0.019475	0.031017	0.025246	mRNA	B.cereus	B.cereus_stat
NZ_CP034551.1	5309611	5309612	+	5309612	hemQ	protein_coding	EJ379_RS27525	T	GUUGG	1373	84	0.069195	0.087251	0.078223	mRNA	B.cereus	B.cereus_stat
NZ_CP034551.1	5374712	5374713	+	5374713	EJ379_RS27825	protein_coding	EJ379_RS27825	T	AUUGC	1669	146	0.2075	0.13407	0.170785	mRNA	B.cereus	B.cereus_stat
NZ_CP034551.1	503373	503374	-	503374	hemL	protein_coding	EJ379_RS02635	A	ACUUU	202	16	0.35935	0.67697	0.51816	mRNA	B.cereus	B.cereus_stat
NZ_CP034551.1	709473	709474	-	709474	EJ379_RS03615	protein_coding	EJ379_RS03615	A	GCUCU	126	20	0.12167	0.29366	0.207665	mRNA	B.cereus	B.cereus_stat
NZ_CP034551.1	797388	797389	-	797389	entC	protein_coding	EJ379_RS04165	A	UAUAA	3608	435	0.026518	0.10676	0.066639	mRNA	B.cereus	B.cereus_stat
NZ_CP034551.1	838366	838367	-	838367	EJ379_RS04400	protein_coding	EJ379_RS04400	A	AUUCC	4638	386	0.27842	0.32162	0.30002	mRNA	B.cereus	B.cereus_stat
NZ_CP034551.1	4028155	4028156	-	4028156	EJ379_RS20720	protein_coding	EJ379_RS20720	A	CUUCC	1137	102	0.27694	0.35353	0.315235	mRNA	B.cereus	B.cereus_stat
NZ_CP034551.1	4028179	4028180	-	4028180	EJ379_RS20720	protein_coding	EJ379_RS20720	A	CGUGG	1271	78	0.036527	0.056509	0.046518	mRNA	B.cereus	B.cereus_stat
NZ_CP034551.1	4028252	4028253	-	4028253	EJ379_RS20720	protein_coding	EJ379_RS20720	A	GUUCG	1370	123	0.093243	0.10224	0.0977415	mRNA	B.cereus	B.cereus_stat
NZ_CP034551.1	4057220	4057221	-	4057221	deoB	protein_coding	EJ379_RS20910	A	GAUCC	1900	109	0.1678	0.19749	0.182645	mRNA	B.cereus	B.cereus_stat
NZ_CP034551.1	4060569	4060570	-	4060570	EJ379_RS20930	protein_coding	EJ379_RS20930	A	CUUUU	1293	122	0.20853	0.22068	0.214605	mRNA	B.cereus	B.cereus_stat
NZ_CP034551.1	4110977	4110978	-	4110978	EJ379_RS21205	protein_coding	EJ379_RS21205	A	GUUGU	713	62	0.046035	0.052868	0.0494515	mRNA	B.cereus	B.cereus_stat
NZ_CP034551.1	4117425	4117426	-	4117426	EJ379_RS21245	protein_coding	EJ379_RS21245	A	UCUCC	367	32	0.11977	0.20117	0.16047	mRNA	B.cereus	B.cereus_stat
NZ_CP034551.1	4122049	4122050	-	4122050	EJ379_RS21270	protein_coding	EJ379_RS21270	A	GCUGU	532	34	0.091902	0.30819	0.200046	mRNA	B.cereus	B.cereus_stat
NZ_CP034551.1	4139463	4139464	-	4139464	EJ379_RS21360	protein_coding	EJ379_RS21360	A	CUUCC	541	52	0.16101	0.34653	0.25377	mRNA	B.cereus	B.cereus_stat
NZ_CP034551.1	4218996	4218997	-	4218997	EJ379_RS21860	protein_coding	EJ379_RS21860	A	GAUCG	544	34	0.072975	0.25756	0.1652675	mRNA	B.cereus	B.cereus_stat
NZ_CP034551.1	4236159	4236160	-	4236160	rpoD	protein_coding	EJ379_RS21955	A	ACUCA	694	62	0.13556	0.18977	0.162665	mRNA	B.cereus	B.cereus_stat
NZ_CP034551.1	4254572	4254573	-	4254573	dnaJ	protein_coding	EJ379_RS22055	A	UGUCU	542	46	0.027095	0.10826	0.0676775	mRNA	B.cereus	B.cereus_stat
NZ_CP034551.1	4255758	4255759	-	4255759	dnaK	protein_coding	EJ379_RS22060	A	GUUGU	4766	394	0.0036442	0.042594	0.0231191	mRNA	B.cereus	B.cereus_stat
NZ_CP034551.1	4256295	4256296	-	4256296	dnaK	protein_coding	EJ379_RS22060	A	GUUGU	2739	204	0.076287	0.12708	0.1016835	mRNA	B.cereus	B.cereus_stat
NZ_CP034551.1	4257846	4257847	-	4257847	grpE	protein_coding	EJ379_RS22065	A	UGUCA	682	48	0.043184	0.13771	0.090447	mRNA	B.cereus	B.cereus_stat
NZ_CP034551.1	4310141	4310142	-	4310142	mtnN	protein_coding	EJ379_RS22360	A	AUUGC	460	32	0.065583	0.27563	0.1706065	mRNA	B.cereus	B.cereus_stat
NZ_CP034551.1	4332409	4332410	-	4332410	EJ379_RS22480	protein_coding	EJ379_RS22480	A	GGUGU	322	37	0.029101	0.050022	0.0395615	mRNA	B.cereus	B.cereus_stat
NZ_CP034551.1	4332997	4332998	-	4332998	EJ379_RS22480	protein_coding	EJ379_RS22480	A	UCUCC	332	36	0.06257	0.18399	0.12328	mRNA	B.cereus	B.cereus_stat
NZ_CP034551.1	4379609	4379610	-	4379610	rpmA	protein_coding	EJ379_RS28510	A	GGUCG	3741	302	0.014876	0.089015	0.0519455	mRNA	B.cereus	B.cereus_stat
NZ_CP034551.1	4380259	4380260	-	4380260	rplU	protein_coding	EJ379_RS22700	A	GGUCG	1993	185	0.048351	0.048351	0.048351	mRNA	B.cereus	B.cereus_stat
NZ_CP034551.1	4384888	4384889	-	4384889	minC	protein_coding	EJ379_RS22725	A	GCUGG	3909	258	0.07273	0.07273	0.07273	mRNA	B.cereus	B.cereus_stat
NZ_CP034551.1	4387514	4387515	-	4387515	mreB	protein_coding	EJ379_RS22740	A	CUUCU	1005	89	0.044372	0.10241	0.073391	mRNA	B.cereus	B.cereus_stat
NZ_CP034551.1	4416884	4416885	-	4416885	hemL	protein_coding	EJ379_RS22845	A	GUUCU	2095	171	0.039082	0.016534	0.027808	mRNA	B.cereus	B.cereus_stat
NZ_CP034551.1	4418902	4418903	-	4418903	hemD	protein_coding	EJ379_RS22855	A	UUUUU	382	40	0.1191	0.27507	0.197085	mRNA	B.cereus	B.cereus_stat
NZ_CP034551.1	4428626	4428627	-	4428627	clpX	protein_coding	EJ379_RS22900	A	GCUCG	1448	127	0.054397	0.13016	0.0922785	mRNA	B.cereus	B.cereus_stat
NZ_CP034551.1	4428913	4428914	-	4428914	clpX	protein_coding	EJ379_RS22900	A	GUUCU	2466	204	0.029502	0.045399	0.0374505	mRNA	B.cereus	B.cereus_stat
NZ_CP034551.1	4431083	4431084	-	4431084	tig	protein_coding	EJ379_RS22905	A	GCUUU	788	47	0.059209	0.22977	0.1444895	mRNA	B.cereus	B.cereus_stat
NZ_CP034551.1	4468105	4468106	-	4468106	etfA	protein_coding	EJ379_RS23110	A	UCUCU	2897	212	0.1031	0.033478	0.068289	mRNA	B.cereus	B.cereus_stat
NZ_CP034551.1	4468442	4468443	-	4468443	etfA	protein_coding	EJ379_RS23110	A	UCUCG	3326	235	0.035806	0.10588	0.070843	mRNA	B.cereus	B.cereus_stat
NZ_CP034551.1	4468877	4468878	-	4468878	etfA	protein_coding	EJ379_RS23110	A	GGUAU	1713	129	0.039558	0.08839	0.063974	mRNA	B.cereus	B.cereus_stat
NZ_CP034551.1	4470777	4470778	-	4470778	EJ379_RS23120	protein_coding	EJ379_RS23120	A	UAUCG	3731	280	0.038919	0.14892	0.0939195	mRNA	B.cereus	B.cereus_stat
NZ_CP034551.1	4473075	4473076	-	4473076	EJ379_RS23130	protein_coding	EJ379_RS23130	A	UUUUU	1695	102	0.11918	0.14689	0.133035	mRNA	B.cereus	B.cereus_stat
NZ_CP034551.1	4498196	4498197	-	4498197	EJ379_RS23250	protein_coding	EJ379_RS23250	A	AUUGC	426	32	0.19109	0.27563	0.23336	mRNA	B.cereus	B.cereus_stat
NZ_CP034551.1	4529430	4529431	-	4529431	EJ379_RS23415	protein_coding	EJ379_RS23415	A	GUUGA	3627	278	0.033357	0.047708	0.0405325	mRNA	B.cereus	B.cereus_stat
NZ_CP034551.1	4529454	4529455	-	4529455	EJ379_RS23415	protein_coding	EJ379_RS23415	A	GUUGU	5114	382	0.1116	0.032174	0.071887	mRNA	B.cereus	B.cereus_stat
NZ_CP034551.1	4529943	4529944	-	4529944	EJ379_RS23415	protein_coding	EJ379_RS23415	A	GUUGU	7952	692	0.12708	0.1452	0.13614	mRNA	B.cereus	B.cereus_stat
NZ_CP034551.1	4531514	4531515	-	4531515	ytaF	protein_coding	EJ379_RS23425	A	GGUCU	511	29	0.047077	0.15784	0.1024585	mRNA	B.cereus	B.cereus_stat
NZ_CP034551.1	4540212	4540213	-	4540213	mdh	protein_coding	EJ379_RS23460	A	ACUGC	3431	314	0.095552	0.049776	0.072664	mRNA	B.cereus	B.cereus_stat
NZ_CP034551.1	4546788	4546789	-	4546789	pyk	protein_coding	EJ379_RS23495	A	GUUGU	1863	164	0.046035	0.039137	0.042586	mRNA	B.cereus	B.cereus_stat
NZ_CP034551.1	4547676	4547677	-	4547677	pyk	protein_coding	EJ379_RS23495	A	GGUGU	1401	100	0.038654	0.036749	0.0377015	mRNA	B.cereus	B.cereus_stat
NZ_CP034551.1	4549265	4549266	-	4549266	pfkA	protein_coding	EJ379_RS23500	A	CUUGG	815	36	0.03559	0.27012	0.152855	mRNA	B.cereus	B.cereus_stat
NZ_CP034551.1	4568262	4568263	-	4568263	ald	protein_coding	EJ379_RS23615	A	GUUGU	5317	378	0.062998	0.069673	0.0663355	mRNA	B.cereus	B.cereus_stat
NZ_CP034551.1	4569006	4569007	-	4569007	ald	protein_coding	EJ379_RS23615	A	CGUGU	3608	311	0.0037366	0.05676	0.0302483	mRNA	B.cereus	B.cereus_stat
NZ_CP034551.1	4582270	4582271	-	4582271	tpx	protein_coding	EJ379_RS23695	A	GUUGG	855	63	0.039281	0.21328	0.1262805	mRNA	B.cereus	B.cereus_stat
NZ_CP034551.1	4624450	4624451	-	4624451	EJ379_RS23930	protein_coding	EJ379_RS23930	A	GUUGU	618	38	0.042594	0.16864	0.105617	mRNA	B.cereus	B.cereus_stat
NZ_CP034551.1	4630179	4630180	-	4630180	ytpR	protein_coding	EJ379_RS23945	A	CUUCU	725	66	0.04943	0.13812	0.093775	mRNA	B.cereus	B.cereus_stat
NZ_CP034551.1	4630195	4630196	-	4630196	ytpR	protein_coding	EJ379_RS23945	A	CUUCG	714	65	0.039985	0.12454	0.0822625	mRNA	B.cereus	B.cereus_stat
NZ_CP034551.1	4697059	4697060	-	4697060	metK	protein_coding	EJ379_RS24320	A	CCUCA	525	54	0.040312	0.13502	0.087666	mRNA	B.cereus	B.cereus_stat
NZ_CP034551.1	4728930	4728931	-	4728931	EJ379_RS24525	protein_coding	EJ379_RS24525	A	CCUCC	351	46	0.1073	0.2336	0.17045	mRNA	B.cereus	B.cereus_stat
NZ_CP034551.1	4740615	4740616	-	4740616	EJ379_RS24590	protein_coding	EJ379_RS24590	A	GUUGU	1193	94	0.059637	0.069673	0.064655	mRNA	B.cereus	B.cereus_stat
NZ_CP034551.1	4836023	4836024	-	4836024	pepA	protein_coding	EJ379_RS25140	A	GGUCU	277	15	0.05906	0.1536	0.10633	mRNA	B.cereus	B.cereus_stat
NZ_CP034551.1	4856808	4856809	-	4856809	EJ379_RS25215	protein_coding	EJ379_RS25215	A	UUUUU	2099	146	0.18578	0.10474	0.14526	mRNA	B.cereus	B.cereus_stat
NZ_CP034551.1	4888507	4888508	-	4888508	sufB	protein_coding	EJ379_RS25430	A	UCUCG	2345	181	0.10588	0.04446	0.07517	mRNA	B.cereus	B.cereus_stat
NZ_CP034551.1	4891861	4891862	-	4891862	sufD	protein_coding	EJ379_RS25445	A	GUUGU	1710	139	0.069673	0.095766	0.0827195	mRNA	B.cereus	B.cereus_stat
NZ_CP034551.1	4908965	4908966	-	4908966	EJ379_RS25545	protein_coding	EJ379_RS25545	A	GUUCG	2493	202	0.010209	0.093243	0.051726	mRNA	B.cereus	B.cereus_stat
NZ_CP034551.1	4909359	4909360	-	4909360	EJ379_RS25550	protein_coding	EJ379_RS25550	A	UAUCU	4069	326	0.049619	0.09531	0.0724645	mRNA	B.cereus	B.cereus_stat
NZ_CP034551.1	4909686	4909687	-	4909687	EJ379_RS25550	protein_coding	EJ379_RS25550	A	GCUCG	3358	275	0.071487	0.036801	0.054144	mRNA	B.cereus	B.cereus_stat
NZ_CP034551.1	4909816	4909817	-	4909817	EJ379_RS25550	protein_coding	EJ379_RS25550	A	GUUGC	2908	225	0.13384	0.12936	0.1316	mRNA	B.cereus	B.cereus_stat
NZ_CP034551.1	4910776	4910777	-	4910777	EJ379_RS25555	protein_coding	EJ379_RS25555	A	GGUGU	2971	272	0.048134	0.027182	0.037658	mRNA	B.cereus	B.cereus_stat
NZ_CP034551.1	4912531	4912532	-	4912532	EJ379_RS25555	protein_coding	EJ379_RS25555	A	CUUAC	2312	189	0.2282	0.30858	0.26839	mRNA	B.cereus	B.cereus_stat
NZ_CP034551.1	4914828	4914829	-	4914829	EJ379_RS25570	protein_coding	EJ379_RS25570	A	CUUCG	482	36	0.069458	0.21178	0.140619	mRNA	B.cereus	B.cereus_stat
NZ_CP034551.1	5001048	5001049	-	5001049	EJ379_RS26000	protein_coding	EJ379_RS26000	A	AUUAA	3346	309	0.18855	0.25138	0.219965	mRNA	B.cereus	B.cereus_stat
NZ_CP034551.1	5001049	5001050	-	5001050	EJ379_RS26000	protein_coding	EJ379_RS26000	A	AUUAA	3266	306	0.15673	0.19367	0.1752	mRNA	B.cereus	B.cereus_stat
NZ_CP034551.1	5001096	5001097	-	5001097	EJ379_RS26005	protein_coding	EJ379_RS26005	A	UAUAA	342	32	0.24302	0.21986	0.23144	mRNA	B.cereus	B.cereus_stat
NZ_CP034551.1	5001300	5001301	-	5001301	EJ379_RS26010	protein_coding	EJ379_RS26010	A	UAUAA	1551	140	0.14966	0.24863	0.199145	mRNA	B.cereus	B.cereus_stat
NZ_CP034551.1	5001305	5001306	-	5001306	EJ379_RS26010	protein_coding	EJ379_RS26010	A	AUUUU	1372	127	0.18115	0.048052	0.114601	mRNA	B.cereus	B.cereus_stat
NZ_CP034551.1	5037297	5037298	-	5037298	rnr	protein_coding	EJ379_RS26210	A	GUUCU	705	44	0.042247	0.070135	0.056191	mRNA	B.cereus	B.cereus_stat
NZ_CP034551.1	5045653	5045654	-	5045654	EJ379_RS26255	protein_coding	EJ379_RS26255	A	CUUCC	517	42	0.18257	0.41109	0.29683	mRNA	B.cereus	B.cereus_stat
NZ_CP034551.1	5049405	5049406	-	5049406	rpoN	protein_coding	EJ379_RS26275	A	GAUCG	1323	98	0.058025	0.097119	0.077572	mRNA	B.cereus	B.cereus_stat
NZ_CP034551.1	5050175	5050176	-	5050176	rpoN	protein_coding	EJ379_RS26275	A	GUUGU	1668	155	0.10214	0.086094	0.094117	mRNA	B.cereus	B.cereus_stat
NZ_CP034551.1	5100985	5100986	-	5100986	EJ379_RS26550	protein_coding	EJ379_RS26550	A	UAUCC	383	34	0.56513	0.80497	0.68505	mRNA	B.cereus	B.cereus_stat
NZ_CP034551.1	5167359	5167360	-	5167360	EJ379_RS26850	protein_coding	EJ379_RS26850	A	GUUCU	461	33	0.060958	0.17705	0.119004	mRNA	B.cereus	B.cereus_stat
NZ_CP034551.1	5206738	5206739	-	5206739	EJ379_RS27045	protein_coding	EJ379_RS27045	A	GCUCG	295	42	0.17862	0.23979	0.209205	mRNA	B.cereus	B.cereus_stat
NZ_CP034551.1	5214896	5214897	-	5214897	nuoA	protein_coding	EJ379_RS27090	A	GUUGG	1460	83	0.039281	0.087251	0.063266	mRNA	B.cereus	B.cereus_stat
NZ_CP034551.1	5221540	5221541	-	5221541	atpD	protein_coding	EJ379_RS27115	A	GUUGC	2141	213	0.052905	0.042662	0.0477835	mRNA	B.cereus	B.cereus_stat
NZ_CP034551.1	5221642	5221643	-	5221643	atpD	protein_coding	EJ379_RS27115	A	GUUGU	2198	152	0.14818	0.12708	0.13763	mRNA	B.cereus	B.cereus_stat
NZ_CP034551.1	5222653	5222654	-	5222654	atpG	protein_coding	EJ379_RS27120	A	GUUCC	866	53	0.06166	0.14276	0.10221	mRNA	B.cereus	B.cereus_stat
NZ_CP034551.1	5225847	5225848	-	5225848	atpE	protein_coding	EJ379_RS27140	A	GGUGU	2180	148	0.02526	0.02526	0.02526	mRNA	B.cereus	B.cereus_stat
NZ_CP034551.1	5228219	5228220	-	5228220	upp	protein_coding	EJ379_RS27165	A	GAUGU	258	27	0.055242	0.21569	0.135466	mRNA	B.cereus	B.cereus_stat
NZ_CP034551.1	5229158	5229159	-	5229159	glyA	protein_coding	EJ379_RS27170	A	AAUCU	2728	211	0.092494	0.15644	0.124467	mRNA	B.cereus	B.cereus_stat
NZ_CP034551.1	5243803	5243804	-	5243804	glpX	protein_coding	EJ379_RS27260	A	GCUGG	3433	285	0.044636	0.015227	0.0299315	mRNA	B.cereus	B.cereus_stat
NZ_CP034551.1	5245589	5245590	-	5245590	murA	protein_coding	EJ379_RS27265	A	AUUCC	1204	116	0.18939	0.25489	0.22214	mRNA	B.cereus	B.cereus_stat
NZ_CP034551.1	5282041	5282042	-	5282042	EJ379_RS27380	protein_coding	EJ379_RS27380	A	ACUGU	8223	726	0.14942	0.017291	0.0833555	mRNA	B.cereus	B.cereus_stat
NZ_CP034551.1	5322460	5322461	-	5322461	EJ379_RS27605	protein_coding	EJ379_RS27605	A	UCUCU	1578	119	0.041591	0.065348	0.0534695	mRNA	B.cereus	B.cereus_stat
NZ_CP034551.1	5366077	5366078	-	5366078	lrgA	protein_coding	EJ379_RS27785	A	GUUGC	5928	443	0.10178	0.12936	0.11557	mRNA	B.cereus	B.cereus_stat
NZ_CP034551.1	5402302	5402303	-	5402303	rpsR	protein_coding	EJ379_RS27965	A	ACUCG	3389	272	0.13159	0.087198	0.109394	mRNA	B.cereus	B.cereus_stat
NZ_CP034551.1	5402330	5402331	-	5402331	rpsR	protein_coding	EJ379_RS27965	A	GGUGU	4930	471	0.027182	0.038654	0.032918	mRNA	B.cereus	B.cereus_stat
NZ_CP034551.1	5408404	5408405	-	5408405	noc	protein_coding	EJ379_RS28010	A	CUUAU	288	28	0.28891	0.42367	0.35629	mRNA	B.cereus	B.cereus_stat
NZ_CP034551.1	5412590	5412591	-	5412591	mnmE	protein_coding	EJ379_RS28025	A	GGUGU	546	52	0.036749	0.070596	0.0536725	mRNA	B.cereus	B.cereus_stat
NZ_CP040539.1	352254	352255	+	352255	cyoE	protein_coding	FFT48_RS01655	T	GGUCG	33	51	0.13133	0.40964	0.270485	mRNA	K.pneumoniae	K.pneumoniae_exp
NZ_CP040539.1	1546408	1546409	+	1546409	atpA	protein_coding	FFT48_RS07410	T	CUUCC	48	68	0.56935	0.58613	0.57774	mRNA	K.pneumoniae	K.pneumoniae_exp
NZ_CP040539.1	1974981	1974982	+	1974982	fusA	protein_coding	FFT48_RS09415	T	CCUUU	47	36	0.5723	0.50106	0.53668	mRNA	K.pneumoniae	K.pneumoniae_exp
NZ_CP040539.1	1985261	1985262	+	1985262	rpsH	protein_coding	FFT48_RS09515	T	GUUGU	42	50	0.21852	0.33716	0.27784	mRNA	K.pneumoniae	K.pneumoniae_exp
NZ_CP040539.1	1990197	1990198	+	1990198	rpsD	protein_coding	FFT48_RS09565	T	GCUCU	66	76	0.087791	0.23888	0.1633355	mRNA	K.pneumoniae	K.pneumoniae_exp
NZ_CP040539.1	3573421	3573422	+	3573422	FFT48_RS17495	protein_coding	FFT48_RS17495	T	UCUCC	454	515	0.18689	0.10015	0.14352	mRNA	K.pneumoniae	K.pneumoniae_exp
NZ_CP040539.1	3727701	3727702	+	3727702	infC	protein_coding	FFT48_RS18285	T	ACUCC	70	111	0.21919	0.42906	0.324125	mRNA	K.pneumoniae	K.pneumoniae_exp
NZ_CP040539.1	4779976	4779977	+	4779977	gapA	protein_coding	FFT48_RS23760	T	GCUGA	179	255	0.3196	0.56128	0.44044	mRNA	K.pneumoniae	K.pneumoniae_exp
NZ_CP040541.1	6092	6093	+	6093	FFT48_RS27850	protein_coding	FFT48_RS27850	T	GCUCG	159	176	0.24796	0.12507	0.186515	mRNA	K.pneumoniae	K.pneumoniae_exp
NZ_CP040541.1	99741	99742	+	99742	FFT48_RS28500	protein_coding	FFT48_RS28500	T	GCUGC	29	55	0.51857	0.59883	0.5587	mRNA	K.pneumoniae	K.pneumoniae_exp
NZ_CP040541.1	100682	100683	+	100683	FFT48_RS28505	protein_coding	FFT48_RS28505	T	UCUCU	59	58	0.40628	0.12824	0.26726	mRNA	K.pneumoniae	K.pneumoniae_exp
NZ_CP040539.1	337847	337848	-	337848	hupB	protein_coding	FFT48_RS01585	A	CGUGA	196	208	0.1352	0.10217	0.118685	mRNA	K.pneumoniae	K.pneumoniae_exp
NZ_CP040539.1	338127	338128	-	338128	hupB	protein_coding	FFT48_RS01585	A	GGUGC	111	106	0.11561	0.17831	0.14696	mRNA	K.pneumoniae	K.pneumoniae_exp
NZ_CP040539.1	639472	639473	-	639473	acnB	protein_coding	FFT48_RS03050	A	GCUCU	36	56	0.17245	0.26561	0.21903	mRNA	K.pneumoniae	K.pneumoniae_exp
NZ_CP040539.1	669864	669865	-	669865	lpxC	protein_coding	FFT48_RS03175	A	GGUUU	55	60	0.63526	0.4816	0.55843	mRNA	K.pneumoniae	K.pneumoniae_exp
NZ_CP040539.1	669865	669866	-	669866	lpxC	protein_coding	FFT48_RS03175	A	GGUUU	59	64	0.29783	0.38147	0.33965	mRNA	K.pneumoniae	K.pneumoniae_exp
NZ_CP040539.1	806829	806830	-	806830	deoD	protein_coding	FFT48_RS03780	A	CGUGG	20	30	0.20694	0.47533	0.341135	mRNA	K.pneumoniae	K.pneumoniae_exp
NZ_CP040539.1	2163386	2163387	-	2163387	FFT48_RS10505	protein_coding	FFT48_RS10505	A	GCUCC	85	104	0.037353	0.1751	0.1062265	mRNA	K.pneumoniae	K.pneumoniae_exp
NZ_CP040539.1	3061722	3061723	-	3061723	ptsI	protein_coding	FFT48_RS15140	A	AGUCG	42	71	0.52561	0.43966	0.482635	mRNA	K.pneumoniae	K.pneumoniae_exp
NZ_CP040539.1	4822125	4822126	-	4822126	FFT48_RS23990	protein_coding	FFT48_RS23990	A	AGUUU	87	86	0.53183	0.61286	0.572345	mRNA	K.pneumoniae	K.pneumoniae_exp
NZ_CP040539.1	5244221	5244222	-	5244222	ompX	protein_coding	FFT48_RS26030	A	UCUCG	95	104	0.32688	0.15099	0.238935	mRNA	K.pneumoniae	K.pneumoniae_exp
NZ_CP040541.1	29677	29678	-	29678	FFT48_RS28040	protein_coding	FFT48_RS28040	A	CCUCC	41	83	0.20056	0.254	0.22728	mRNA	K.pneumoniae	K.pneumoniae_exp
NZ_CP040539.1	1071624	1071625	+	1071625	bsmA	protein_coding	FFT48_RS05120	T	GCUAU	121	167	0.17741	0.10831	0.14286	mRNA	K.pneumoniae	K.pneumoniae_exp
NZ_CP040539.1	2607326	2607327	+	2607327	syd	protein_coding	FFT48_RS12760	T	CGUCG	331	508	0.11402	0.032626	0.073323	mRNA	K.pneumoniae	K.pneumoniae_exp
NZ_CP040539.1	2607385	2607386	+	2607386	syd	protein_coding	FFT48_RS12760	T	GUUGC	758	1072	0.052905	0.0054859	0.02919545	mRNA	K.pneumoniae	K.pneumoniae_exp
NZ_CP040539.1	2607493	2607494	+	2607494	FFT48_RS12765	protein_coding	FFT48_RS12765	T	GAUCG	571	682	0.021707	0.063048	0.0423775	mRNA	K.pneumoniae	K.pneumoniae_exp
NZ_CP040539.1	4780560	4780561	+	4780561	gapA	protein_coding	FFT48_RS23760	T	GUUCU	257	306	0.0099641	0.060958	0.03546105	mRNA	K.pneumoniae	K.pneumoniae_exp
NZ_CP040539.1	4780618	4780619	+	4780619	gapA	protein_coding	FFT48_RS23760	T	CUUCC	143	240	0.37377	0.24165	0.30771	mRNA	K.pneumoniae	K.pneumoniae_exp
NZ_CP040539.1	5030915	5030916	+	5030916	ompA	protein_coding	FFT48_RS25075	T	AGUGG	388	516	0.080985	0.021317	0.051151	mRNA	K.pneumoniae	K.pneumoniae_exp
NZ_CP040539.1	5031110	5031111	+	5031111	ompA	protein_coding	FFT48_RS25075	T	CCUCG	271	362	0.016347	0.13377	0.0750585	mRNA	K.pneumoniae	K.pneumoniae_exp
NZ_CP040539.1	5031137	5031138	+	5031138	ompA	protein_coding	FFT48_RS25075	T	GCUGG	329	410	0.081818	0.030102	0.05596	mRNA	K.pneumoniae	K.pneumoniae_exp
NZ_CP040539.1	5031435	5031436	+	5031436	ompA	protein_coding	FFT48_RS25075	T	ACUGU	395	392	0.076833	0.022949	0.049891	mRNA	K.pneumoniae	K.pneumoniae_exp
NZ_CP040539.1	5031525	5031526	+	5031526	ompA	protein_coding	FFT48_RS25075	T	GCUCC	405	543	0.10967	0.10367	0.10667	mRNA	K.pneumoniae	K.pneumoniae_exp
NZ_CP040539.1	5031531	5031532	+	5031532	ompA	protein_coding	FFT48_RS25075	T	GCUCC	398	516	0.02399	0.053716	0.038853	mRNA	K.pneumoniae	K.pneumoniae_exp
NZ_CP040539.1	5031537	5031538	+	5031538	ompA	protein_coding	FFT48_RS25075	T	GCUCC	391	507	0.056944	0.050473	0.0537085	mRNA	K.pneumoniae	K.pneumoniae_exp
NZ_CP040539.1	5031807	5031808	+	5031808	ompA	protein_coding	FFT48_RS25075	T	GCUCG	308	356	0.088093	0.17862	0.1333565	mRNA	K.pneumoniae	K.pneumoniae_exp
NZ_CP040539.1	237699	237700	-	237700	FFT48_RS01070	protein_coding	FFT48_RS01070	A	UCUCC	98	124	0.069564	0.1603	0.114932	mRNA	K.pneumoniae	K.pneumoniae_exp
NZ_CP040539.1	322986	322987	-	322987	FFT48_RS01515	protein_coding	FFT48_RS01515	A	CCUCC	129	183	0.11283	0.031396	0.072113	mRNA	K.pneumoniae	K.pneumoniae_exp
NZ_CP040539.1	1122101	1122102	-	1122102	groL	protein_coding	FFT48_RS05370	A	UCUGG	171	289	0.049536	0.17846	0.113998	mRNA	K.pneumoniae	K.pneumoniae_exp
NZ_CP040539.1	1316712	1316713	-	1316713	tuf	protein_coding	FFT48_RS06285	A	AAUCG	137	188	0.48238	0.1717	0.32704	mRNA	K.pneumoniae	K.pneumoniae_exp
NZ_CP040539.1	2576180	2576181	-	2576181	FFT48_RS12625	protein_coding	FFT48_RS12625	A	GCUAC	462	575	0.057499	0.038911	0.048205	mRNA	K.pneumoniae	K.pneumoniae_exp
NZ_CP040539.1	2838835	2838836	-	2838836	raiA	protein_coding	FFT48_RS14030	A	GUUGC	158	218	0.12031	0.15142	0.135865	mRNA	K.pneumoniae	K.pneumoniae_exp
NZ_CP040539.1	2838950	2838951	-	2838951	raiA	protein_coding	FFT48_RS14030	A	UCUCG	109	207	0.073868	0.11748	0.095674	mRNA	K.pneumoniae	K.pneumoniae_exp
NZ_CP040539.1	3319572	3319573	-	3319573	yegS	protein_coding	FFT48_RS16300	A	UCUCC	682	1153	0.073033	0.033839	0.053436	mRNA	K.pneumoniae	K.pneumoniae_exp
NZ_CP040539.1	3777846	3777847	-	3777847	FFT48_RS18540	protein_coding	FFT48_RS18540	A	GUUGC	310	391	0.15142	0.037479	0.0944495	mRNA	K.pneumoniae	K.pneumoniae_exp
NZ_CP040543.1	2390	2391	-	2391	FFT48_RS29835	protein_coding	FFT48_RS29835	A	GUUAA	165	283	0.045526	0.053258	0.049392	mRNA	K.pneumoniae	K.pneumoniae_exp
NZ_CP040539.1	372835	372836	+	372836	FFT48_RS01750	protein_coding	FFT48_RS01750	T	GGUUU	188	42	0.35238	0.45044	0.40141	mRNA	K.pneumoniae	K.pneumoniae_stat
NZ_CP040539.1	526926	526927	+	526927	mltD	protein_coding	FFT48_RS02520	T	GGUGC	122	96	0.2473	0.134	0.19065	mRNA	K.pneumoniae	K.pneumoniae_stat
NZ_CP040539.1	575821	575822	+	575822	dapD	protein_coding	FFT48_RS02760	T	GCUCU	82	36	0.22224	0.080802	0.151521	mRNA	K.pneumoniae	K.pneumoniae_stat
NZ_CP040539.1	617061	617062	+	617062	gluQRS	protein_coding	FFT48_RS02940	T	UCUCC	97	72	0.20117	0.18399	0.19258	mRNA	K.pneumoniae	K.pneumoniae_stat
NZ_CP040539.1	866249	866250	+	866250	hpaX	protein_coding	FFT48_RS04110	T	GCUCG	77	18	0.3498	0.44595	0.397875	mRNA	K.pneumoniae	K.pneumoniae_stat
NZ_CP040539.1	1000251	1000252	+	1000252	ridA	protein_coding	FFT48_RS04770	T	GCUCU	173	97	0.14119	0.19049	0.16584	mRNA	K.pneumoniae	K.pneumoniae_stat
NZ_CP040539.1	1155323	1155324	+	1155324	yjdN	protein_coding	FFT48_RS05535	T	GAUCG	104	102	0.25397	0.18092	0.217445	mRNA	K.pneumoniae	K.pneumoniae_stat
NZ_CP040539.1	1457488	1457489	+	1457489	rraA	protein_coding	FFT48_RS06965	T	GUUGC	93	44	0.23962	0.20517	0.222395	mRNA	K.pneumoniae	K.pneumoniae_stat
NZ_CP040539.1	1771200	1771201	+	1771201	dppA	protein_coding	FFT48_RS08510	T	GCUCG	92	102	0.30523	0.10952	0.207375	mRNA	K.pneumoniae	K.pneumoniae_stat
NZ_CP040539.1	1826560	1826561	+	1826561	rsmJ	protein_coding	FFT48_RS08710	T	GGUGA	50	26	0.3354	0.17704	0.25622	mRNA	K.pneumoniae	K.pneumoniae_stat
NZ_CP040539.1	1975630	1975631	+	1975631	tuf	protein_coding	FFT48_RS09420	T	GUUAA	42	19	0.65092	0.42951	0.540215	mRNA	K.pneumoniae	K.pneumoniae_stat
NZ_CP040539.1	1978780	1978781	+	1978781	rplC	protein_coding	FFT48_RS09445	T	GUUAA	169	85	0.1544	0.15265	0.153525	mRNA	K.pneumoniae	K.pneumoniae_stat
NZ_CP040539.1	1981079	1981080	+	1981080	rpsS	protein_coding	FFT48_RS09465	T	GUUCU	94	57	0.18482	0.10571	0.145265	mRNA	K.pneumoniae	K.pneumoniae_stat
NZ_CP040539.1	1983201	1983202	+	1983202	rpsQ	protein_coding	FFT48_RS09490	T	GUUGA	111	94	0.25201	0.26239	0.2572	mRNA	K.pneumoniae	K.pneumoniae_stat
NZ_CP040539.1	1985261	1985262	+	1985262	rpsH	protein_coding	FFT48_RS09515	T	GUUGU	248	217	0.066344	0.18849	0.127417	mRNA	K.pneumoniae	K.pneumoniae_stat
NZ_CP040539.1	1988043	1988044	+	1988044	secY	protein_coding	FFT48_RS09545	T	GGUAU	162	81	0.12103	0.16989	0.14546	mRNA	K.pneumoniae	K.pneumoniae_stat
NZ_CP040539.1	1990147	1990148	+	1990148	rpsD	protein_coding	FFT48_RS09565	T	ACUAU	243	165	0.26953	0.43013	0.34983	mRNA	K.pneumoniae	K.pneumoniae_stat
NZ_CP040539.1	2101709	2101710	+	2101710	greA	protein_coding	FFT48_RS10170	T	GUUGA	54	23	0.53632	0.14386	0.34009	mRNA	K.pneumoniae	K.pneumoniae_stat
NZ_CP040539.1	2122511	2122512	+	2122512	deaD	protein_coding	FFT48_RS10280	T	CGUGG	277	67	0.17442	0.097421	0.1359205	mRNA	K.pneumoniae	K.pneumoniae_stat
NZ_CP040539.1	2188130	2188131	+	2188131	lsrB	protein_coding	FFT48_RS10620	T	GCUGA	409	114	0.42493	0.43284	0.428885	mRNA	K.pneumoniae	K.pneumoniae_stat
NZ_CP040539.1	2242689	2242690	+	2242690	glgS	protein_coding	FFT48_RS10890	T	ACUGU	80	88	0.23342	0.29887	0.266145	mRNA	K.pneumoniae	K.pneumoniae_stat
NZ_CP040539.1	2250887	2250888	+	2250888	cpdA	protein_coding	FFT48_RS10940	T	CCUAU	69	62	0.44215	0.54814	0.495145	mRNA	K.pneumoniae	K.pneumoniae_stat
NZ_CP040539.1	2392119	2392120	+	2392120	tkt	protein_coding	FFT48_RS11705	T	UCUGA	42	24	0.40224	0.30855	0.355395	mRNA	K.pneumoniae	K.pneumoniae_stat
NZ_CP040539.1	2625831	2625832	+	2625832	eno	protein_coding	FFT48_RS12830	T	UCUGA	189	101	0.19672	0.23448	0.2156	mRNA	K.pneumoniae	K.pneumoniae_stat
NZ_CP040539.1	2826786	2826787	+	2826787	ffh	protein_coding	FFT48_RS13955	T	GUUCC	53	26	0.31038	0.26449	0.287435	mRNA	K.pneumoniae	K.pneumoniae_stat
NZ_CP040539.1	3081058	3081059	+	3081059	FFT48_RS15250	protein_coding	FFT48_RS15250	T	AUUGA	529	124	0.42602	0.46356	0.44479	mRNA	K.pneumoniae	K.pneumoniae_stat
NZ_CP040539.1	3147752	3147753	+	3147753	nuoE	protein_coding	FFT48_RS15585	T	ACUGC	90	40	0.47824	0.35648	0.41736	mRNA	K.pneumoniae	K.pneumoniae_stat
NZ_CP040539.1	3582822	3582823	+	3582823	proQ	protein_coding	FFT48_RS17545	T	AGUGG	94	95	0.72915	0.32712	0.528135	mRNA	K.pneumoniae	K.pneumoniae_stat
[truncated: 1,175 more rows]
