# Supplementary material for: Quantitative RNA pseudouridine landscape reveals dynamic modification patterns and evolutionary conservation across bacterial species
Source: eLife. 2026 Jun 4;14:RP107545. doi: 10.7554/eLife.107545 (PMC13236023; doi:10.7554/eLife.107545)
Supplement: Supplementary file 2. [file elife-107545-supp2.csv]

Primer ID	DNA Sequence	Modification
clpV1-RT	TCAGCGGCTCTTCGCCCTGC
rna-PA0668.4-RT	TTTTCACGACGGACGTTAGC
guaA-RT	CAGCCCCGTGCAGCACTCAT
clpV1-upper	AATGATACGGCGACCACCGAGATCTGCAGGCGCAACTGAGCGCGT
rna-PA0668.4-upper	AATGATACGGCGACCACCGAGATCTCATGGGAGACACACGGCGGG
guaA-upper	AATGATACGGCGACCACCGAGATCTTCGATTCAGCCCCGTGTCGT
clpV1-lower	GCAGGGCGAAGAGCCGCTGACAAGCAGAAGACGGCATACGAGATC	5'PHO
rna-PA0668.4-lower	GCTAACGTCCGTCGTGAAAACAAGCAGAAGACGGCATACGAGATC	5'PHO
guaA-lower	ATGAGTGCTGCACGGGGCTGCAAGCAGAAGACGGCATACGAGATC	5'PHO
var-qPCR-FP	GATCTCGTATGCCGTCTTCTGCTTG
var-qPCR-RP	AATGATACGGCGACCACCGAGATCT
guaA_ref-RT	GCGTCGGCGCCAGCCTCGGC
guaA_ref-upper	AATGATACGGCGACCACCGAGATCTGCCGAGGCCGCCAAGGCCCT
guaA_ref-lower	GCCGAGGCTGGCGCCGACGCAAGCAGAAGACGGCATACGAGATC	5'PHO
